# Supplementary material for: Global extent and drivers of mammal population declines in protected areas under illegal hunting pressure
Source: PLoS One. 2020 Aug 21;15(8):e0227163. doi: 10.1371/journal.pone.0227163 (PMC7446782; doi:10.1371/journal.pone.0227163)
Supplement: S1 Raw data — (CSV) [file pone.0227163.s002.csv]

ID	Authors	Title	Pdecl	Study	YearP	Country	Afrizon	HDI	SPBM	Species	Taxon	Taxalevo	PAname	Ppdownloadname	IUCNtype	proteclevo	Geoloc	Reason	Studygoal	Continent	Geoscale	pochlevo	Envindict	Method	TypeDat	strictness	iso3	ag.change.y1	ag.change.y10
1	Mitchell 1980	Uganda Elephants near Extinction	1	1	1980	Uganda	east	0.293	3824.54	Loxodonta africana	mammal	mammal	Kabalega Falls National Park	Murchison Falls	II	high	East Africa	poaching	Impact	Africa	local	commercial	State	Animal count	poplN	S	UGA	0.659754948	7.014028056
2	Mitchell 1980	Uganda Elephants near Extinction	1	1	1980	Uganda	east	0.293	3824.54	Loxodonta africana	mammal	mammal	Ruwenzori National Park	Rwenzori Mountains	II	high	East Africa	poaching	Impact	Africa	local	commercial	State	Animal count	poplN	S	UGA	0.659754948	7.014028056
3	Borner 1981	Black Rhino Disaster in Tanzania	1	2	1981	Tanzania	east	0.377	995.9405	Diceros bicornis	mammal	mammal	Serengeti National Park	Serengeti	II	high	East Africa	poaching	Impact	Africa	local	commercial	State	Animal count	poplN	S	TZA	3.333333333	6.896551724
4	Borner 1981	Black Rhino Disaster in Tanzania	1	2	1981	Tanzania	east	0.377	995.9405	Diceros bicornis	mammal	mammal	Maswa Game Reserve	Maswa	IV	medium	East Africa	poaching	Impact	Africa	local	commercial	State	Animal count	poplN	NS	TZA	3.333333333	6.896551724
5	Borner 1981	Black Rhino Disaster in Tanzania	1	2	1981	Tanzania	east	0.377	995.9405	Diceros bicornis	mammal	mammal	Grumet Game Controlled Area	Grumeti	IV	medium	East Africa	poaching	Impact	Africa	local	commercial	State	Animal count	poplN	NS	TZA	3.333333333	6.896551724
6	Borner 1981	Black Rhino Disaster in Tanzania	1	2	1981	Tanzania	east	0.377	995.9405	Diceros bicornis	mammal	mammal	Ikorongo Game controlled Area	Ikorongo	IV	medium	East Africa	poaching	Impact	Africa	local	commercial	State	Animal count	poplN	NS	TZA	3.333333333	6.896551724
7	Borner 1981	Black Rhino Disaster in Tanzania	1	2	1981	Tanzania	east	0.377	995.9405	Diceros bicornis	mammal	mammal	Ngorongoro Conservation Area	Ngorongoro	V	medium	East Africa	poaching	Impact	Africa	local	commercial	State	Animal count	poplN	NS	TZA	3.333333333	6.896551724
8	Borner 1981	Black Rhino Disaster in Tanzania	1	2	1981	Tanzania	east	0.377	995.9405	Diceros bicornis	mammal	mammal	Tarangire National Park	Tarangire	II	high	East Africa	poaching	Impact	Africa	local	commercial	State	Animal count	poplN	S	TZA	3.333333333	6.896551724
9	Borner 1981	Black Rhino Disaster in Tanzania	1	2	1981	Tanzania	east	0.377	995.9405	Diceros bicornis	mammal	mammal	Lake Manyara National Park	Lake Manyara	II	high	East Africa	poaching	Impact	Africa	local	commercial	State	Animal count	poplN	S	TZA	3.333333333	6.896551724
10	Borner 1981	Black Rhino Disaster in Tanzania	1	2	1981	Tanzania	east	0.377	995.9405	Diceros bicornis	mammal	mammal	Arusha National Park	Arusha	II	high	East Africa	poaching	Impact	Africa	local	commercial	State	Animal count	poplN	S	TZA	3.333333333	6.896551724
11	Borner 1981	Black Rhino Disaster in Tanzania	1	2	1981	Tanzania	east	0.377	995.9405	Diceros bicornis	mammal	mammal	Mount Meru Game Reserve	Mount Meru	IV	medium	East Africa	poaching	Impact	Africa	local	commercial	State	Animal count	poplN	NS	TZA	3.333333333	6.896551724
12	Borner 1981	Black Rhino Disaster in Tanzania	0	2	1981	Tanzania	east	0.377	995.9405	Diceros bicornis	mammal	mammal	Rubondo National Park	Rubondo	II	high	East Africa	poaching	Impact	Africa	local	commercial	State	Animal count	poplN	S	TZA	3.333333333	6.896551724
13	Borner 1981	Black Rhino Disaster in Tanzania	1	2	1981	Tanzania	east	0.377	995.9405	Diceros bicornis	mammal	mammal	Biharamulo Game Reserve	Biharamulo	IV	medium	East Africa	poaching	Impact	Africa	local	commercial	State	Animal count	poplN	NS	TZA	3.333333333	6.896551724
14	Borner 1981	Black Rhino Disaster in Tanzania	1	2	1981	Tanzania	east	0.377	995.9405	Diceros bicornis	mammal	mammal	Burigi Game Reserve	Burigi	IV	medium	East Africa	poaching	Impact	Africa	local	commercial	State	Animal count	poplN	NS	TZA	3.333333333	6.896551724
15	Western & Vigne 1985	The deteriorating status of African rhinos	1	3	1985	Uganda	east	0.293	43.28895	Redunca redunca	mammal	mammal	Queen Elizabeth National Park	Queen Elizabeth	II	high	East Africa	Poaching and predation by hyena	conservation	Africa	local	commercial	State	Animal count	poplN	S	UGA	0.869565217	11.46343807
16	Western & Vigne 1985	The deteriorating status of African rhinos	1	3	1985	Ethiopia	east	0.284	995.9405	Diceros bicornis	mammal	mammal	Omo National Park	Omo	II	high	East Africa	poaching and habitat loss	Impact	Africa	local	commercial	State	Animal count	poplN	S	ETH	-0.223155684	1.067
17	Western & Vigne 1985	The deteriorating status of African rhinos	1	3	1985	Tanzania	east	0.377	995.9405	Diceros bicornis	mammal	mammal	Ruaha National Park	Ruaha	II	high	East Africa	poaching and habitat loss	Impact	Africa	local	commercial	State	Animal count	poplN	S	TZA	3.225806452	10.34482759
18	Western & Vigne 1985	The deteriorating status of African rhinos	1	3	1985	Tanzania	east	0.377	995.9405	Diceros bicornis	mammal	mammal	Selous Game Reserve	Selous	IV	medium	East Africa	poaching	Impact	Africa	local	commercial	State	Animal count	poplN	NS	TZA	3.225806452	10.34482759
19	Western & Vigne 1985	The deteriorating status of African rhinos	1	3	1985	Tanzania	east	0.377	995.9405	Diceros bicornis	mammal	mammal	Ngorongoro Conservation Area	Ngorongoro	V	medium	East Africa	poaching	Impact	Africa	local	commercial	State	Animal count	poplN	NS	TZA	3.225806452	10.34482759
20	Douglas-Hamilton 1987	African elephants: population trends and their causes	1	4	1987	Ethiopia	east	0.284	3824.54	Loxodonta africana	mammal	mammal	Omo national park	Omo	II	high	East Africa	poaching	Impact	Africa	local	commercial	State	Other	poplN	S	ETH	-0.223155684	1.067
21	Douglas-Hamilton 1987	African elephants: population trends and their causes	1	4	1987	Ethiopia	east	0.284	3824.54	Loxodonta africana	mammal	mammal	Mago National Park	Mago	II	high	East Africa	poaching	Impact	Africa	local	commercial	State	Other	poplN	S	ETH	-0.223155684	1.067
22	Douglas-Hamilton 1987	African elephants: population trends and their causes	1	4	1987	Ethiopia	east	0.284	3824.54	Loxodonta africana	mammal	mammal	Tama Wildlife Reserve	Tama	IV	medium	East Africa	poaching	Impact	Africa	local	commercial	State	Other	poplN	NS	ETH	-0.223155684	1.067
23	Douglas-Hamilton 1987	African elephants: population trends and their causes	0	4	1987	South Africa	south	0.569	3824.54	Loxodonta africana	mammal	mammal	Kruger National Park	Kruger	II	high	Southern Africa	No	Impact	Africa	local	commercial	State	Other	poplN	S	ZAF	0.264830508	0.349872774
24	Douglas-Hamilton 1987	African elephants: population trends and their causes	0	4	1987	South Africa	south	0.569	3824.54	Loxodonta africana	mammal	mammal	Addo National Park	Addo Elephant	II	high	Southern Africa	poaching	Impact	Africa	local	commercial	State	Other	poplN	S	ZAF	0.264830508	0.349872774
25	Douglas-Hamilton 1987	African elephants: population trends and their causes	0	4	1987	Zimbabwe	south	0.437	3824.54	Loxodonta africana	mammal	mammal	Hwangwe National Park	Hwange (Wankie)	II	high	Southern Africa	war	Impact	Africa	local	commercial	State	Other	poplN	S	ZWE	0.589854503	5.571605448
26	Douglas-Hamilton 1987	African elephants: population trends and their causes	0	4	1987	Botswana	south	0.47	3824.54	Loxodonta africana	mammal	mammal	Chobe National Park	Chobe	II	high	Southern Africa	No	Impact	Africa	local	commercial	State	Other	poplN	S	BWA	0.007689942	0.030766864
27	Douglas-Hamilton 1987	African elephants: population trends and their causes	1	4	1987	Uganda	east	0.293	3824.54	Loxodonta africana	mammal	mammal	Queen Elizabeth National Park	Queen Elizabeth	II	high	East Africa	poaching	Impact	Africa	local	commercial	State	Other	poplN	S	UGA	0	12.1370279
28	Douglas-Hamilton 1987	African elephants: population trends and their causes	1	4	1987	Uganda	east	0.293	3824.54	Loxodonta africana	mammal	mammal	Murchison Falls National Park	Murchison Falls	II	high	East Africa	poaching	Impact	Africa	local	commercial	State	Other	poplN	S	UGA	0	12.1370279
29	Douglas-Hamilton 1987	African elephants: population trends and their causes	1	4	1987	Senegal	west	0.333	3824.54	Loxodonta africana	mammal	mammal	Niokolo-Koba National Park	Niokolo Koba	II	high	West Africa	poaching	Impact	Africa	local	commercial	State	Other	poplN	S	SEN	-0.022639801	-0.13568521
30	Douglas-Hamilton 1987	African elephants: population trends and their causes	1	4	1987	Mali	central	0.208	3824.54	Loxodonta africana	mammal	mammal	Boucle de Baoule National Park	RÃservedeBiosphÃreduBaoulÃ	II	high	Central Africa	poaching	Impact	Africa	local	commercial	State	Other	poplN	S	MLI	0	0.09664848
31	Douglas-Hamilton 1987	African elephants: population trends and their causes	1	4	1987	CongoDRC	central	0.336	3824.54	Loxodonta africana	mammal	mammal	Garamba National Park	Garamba	II	high	Central Africa	poaching	Impact	Africa	local	commercial	State	Other	poplN	S	COD	0	1.248536871
32	Douglas-Hamilton 1987	African elephants: population trends and their causes	1	4	1987	Uganda	east	0.293	3824.54	Loxodonta africana	mammal	mammal	Kidepo National Park	KidepoValley	II	high	East Africa	poaching	Impact	Africa	local	commercial	State	Other	poplN	S	UGA	0	12.1370279
33	Douglas-Hamilton 1987	African elephants: population trends and their causes	1	4	1987	Sudan	east	0.331	3824.54	Loxodonta africana	mammal	mammal	Shambe National Park	Shambe	II	high	East Africa	poaching	Impact	Africa	local	commercial	State	Other	poplN	S	SDN	NA	NA
34	Douglas-Hamilton 1987	African elephants: population trends and their causes	1	4	1987	Tanzania	east	0.337	3824.54	Loxodonta africana	mammal	mammal	Serengeti National Park	Serengeti	II	high	East Africa	poaching	Impact	Africa	local	commercial	State	Other	poplN	S	TZA	0	10.34482759
35	Douglas-Hamilton 1987	African elephants: population trends and their causes	1	4	1987	Kenya	east	0.446	3824.54	Loxodonta africana	mammal	mammal	Tsavo National Park	NA	II	high	East Africa	poaching and drought	Impact	Africa	local	commercial	State	Other	poplN	S	KEN	0.235088917	3.342455043
36	Douglas-Hamilton 1987	African elephants: population trends and their causes	0	4	1987	Tanzania	east	0.337	3824.54	Loxodonta africana	mammal	mammal	Lake Manyara National Park	Lake Manyara	II	high	East Africa	poaching	Impact	Africa	local	commercial	State	Other	poplN	S	TZA	0	10.34482759
37	Douglas-Hamilton 1987	African elephants: population trends and their causes	1	4	1987	Tanzania	east	0.337	3824.54	Loxodonta africana	mammal	mammal	Selous Game Reserve	Selous	IV	medium	East Africa	poaching	Impact	Africa	local	commercial	State	Other	poplN	NS	TZA	0	10.34482759
38	Douglas-Hamilton 1987	African elephants: population trends and their causes	1	4	1987	Tanzania	east	0.337	3824.54	Loxodonta africana	mammal	mammal	Ruaha National Park	Ruaha	II	high	East Africa	poaching	Impact	Africa	local	commercial	State	Other	poplN	S	TZA	0	10.34482759
39	Douglas-Hamilton 1987	African elephants: population trends and their causes	1	4	1987	Zambia	south	0.422	3824.54	Loxodonta africana	mammal	mammal	Luangwa Valley	NA	II	high	Southern Africa	poaching	Impact	Africa	local	commercial	State	Other	poplN	S	ZMB	0.697156984	0.453783171
40	Douglas-Hamilton 1987	African elephants: population trends and their causes	0	4	1987	Nigeria	west	0.466	3824.54	Loxodonta africana	mammal	mammal	Yankari Game Reserve	Yankari	IV	medium	West Africa	No	Impact	Africa	local	commercial	State	Other	poplN	NS	NGA	0.566657222	19.50369358
41	Douglas-Hamilton 1987	African elephants: population trends and their causes	0	4	1987	Nigeria	west	0.466	3824.54	Loxodonta africana	mammal	mammal	Kainji National Park	Kainji Lake	II	high	West Africa	No	Impact	Africa	local	commercial	State	Other	poplN	S	NGA	0.566657222	19.50369358
42	Douglas-Hamilton 1987	African elephants: population trends and their causes	0	4	1987	Cameroon	central	0.391	3824.54	Loxodonta africana	mammal	mammal	Waza National Park	Waza	II	high	Central Africa	No	Impact	Africa	local	commercial	State	Other	poplN	S	CMR	-0.216684724	6.547894493
43	Douglas-Hamilton 1987	African elephants: population trends and their causes	0	4	1987	Cameroon	central	0.391	3824.54	Loxodonta africana	mammal	mammal	Kalamaloue National Park	Kalamaloué	II	high	Central Africa	No	Impact	Africa	local	commercial	State	Other	poplN	S	CMR	-0.216684724	6.547894493
44	Douglas-Hamilton 1987	African elephants: population trends and their causes	1	4	1987	CAR	central	0.295	3824.54	Loxodonta africana	mammal	mammal	Bamingu-Bangoran National Park	Bamingui-Bangoran	II	high	Central Africa	poaching	Impact	Africa	local	commercial	State	Other	poplN	S	CAF	0.019984013	1.934826884
45	Douglas-Hamilton 1987	African elephants: population trends and their causes	1	4	1987	Rwanda	east	0.291	3824.54	Loxodonta africana	mammal	mammal	Akagera National Park	Akagera	II	high	East Africa	poaching	Impact	Africa	local	commercial	State	Other	poplN	S	RWA	0.655737705	10.63063063
46	Douglas-Hamilton 1987	African elephants: population trends and their causes	0	4	1987	Malawi	south	0.27	3824.54	Loxodonta africana	mammal	mammal	Kasungu National Park	Kasungu	II	high	Southern Africa	poaching	Impact	Africa	local	commercial	State	Other	poplN	S	MWI	0.12180268	4.980842912
47	Douglas-Hamilton 1987	African elephants: population trends and their causes	1	4	1987	Mozambique	south	0.246	3824.54	Loxodonta africana	mammal	mammal	Gorongoza National Park	Gonarezhou	II	high	Southern Africa	War	Impact	Africa	local	commercial	State	Other	poplN	S	MOZ	0.210837023	0.912951168
48	Douglas-Hamilton 1987	African elephants: population trends and their causes	0	4	1987	Mozambique	south	0.246	3824.54	Loxodonta africana	mammal	mammal	Maputo Reserve	Maputo	IV	medium	Southern Africa	No	Impact	Africa	local	commercial	State	Other	poplN	NS	MOZ	0.210837023	0.912951168
49	Douglas-Hamilton 1987	African elephants: population trends and their causes	0	4	1987	Namibia	south	0.55	3824.54	Loxodonta africana	mammal	mammal	Etosha National Park	Etosha	II	high	Southern Africa	No	Impact	Africa	local	commercial	State	Other	poplN	S	NAM	0	0.018108912
50	Douglas-Hamilton 1987	African elephants: population trends and their causes	1	4	1987	CAR	central	0.295	3824.54	Loxodonta africana	mammal	mammal	Manovo Gounda Saint Floris National Park	Manovo-Gounda St Floris National Park	II	high	Central Africa	poaching	Impact	Africa	local	commercial	State	Other	poplN	S	CAF	0.019984013	1.934826884
51	Douglas-Hamilton 1987	African elephants: population trends and their causes	NA	4	1987	Kenya	east	0.471	3824.54	Loxodonta africana	mammal	mammal	Tsavo East National Park	Tsavo East	II	high	East Africa	poaching	Impact	Africa	landscape	commercial	Pressure-State	Animal count	offtakeN	S	KEN	0.235088917	3.342455043
52	Douglas-Hamilton 1987	African elephants: population trends and their causes	NA	4	1987	Kenya	east	0.471	3824.54	Loxodonta africana	mammal	mammal	Tsavo West National Park	Tsavo West	II	high	East Africa	poaching	Impact	Africa	landscape	commercial	Pressure-State	Animal count	offtakeN	S	KEN	0.235088917	3.342455043
53	Leaderwilliams et al 1990	Illegal exploitation of black rhinoceros and elephant populations - patterns of decline,	1	5	1990	Zambia	south	0.407	3824.54	Loxodonta africana	mammal	mammal	Luambe National Park	Luambe	II	high	Southern Africa	poaching	Impact	Africa	local	commercial	Pressure-State	Animal count	offtakepoplN	S	ZMB	-0.411542327	4.862440794
54	Leaderwilliams et al 1990	Illegal exploitation of black rhinoceros and elephant populations - patterns of decline,	1	5	1990	Zambia	south	0.407	995.9405	Diceros bicornis	mammal	mammal	Luambe National Park	Luambe	II	high	Southern Africa	poaching	Impact	Africa	local	commercial	Pressure-State	Animal count	offtakepoplN	S	ZMB	-0.411542327	4.862440794
55	Leaderwilliams et al 1990	Illegal exploitation of black rhinoceros and elephant populations - patterns of decline,	1	5	1990	Zambia	south	0.407	3824.54	Loxodonta africana	mammal	mammal	Luano Game Management Area	Luano	VI	low	Southern Africa	poaching	Impact	Africa	local	commercial	Pressure-State	Animal count	offtakepoplN	NS	ZMB	-0.411542327	4.862440794
56	Leaderwilliams et al 1990	Illegal exploitation of black rhinoceros and elephant populations - patterns of decline,	1	5	1990	Zambia	south	0.407	995.9405	Diceros bicornis	mammal	mammal	Luano Game Management Area	Luano	VI	low	Southern Africa	poaching	Impact	Africa	local	commercial	Pressure-State	Animal count	offtakepoplN	NS	ZMB	-0.411542327	4.862440794
57	Leaderwilliams et al 1990	Illegal exploitation of black rhinoceros and elephant populations - patterns of decline,	1	5	1990	Zambia	south	0.407	3824.54	Loxodonta africana	mammal	mammal	Lukusuzi National Park	Lukusuzi	II	high	Southern Africa	poaching	Impact	Africa	local	commercial	Pressure-State	Animal count	offtakepoplN	S	ZMB	-0.411542327	4.862440794
58	Leaderwilliams et al 1990	Illegal exploitation of black rhinoceros and elephant populations - patterns of decline,	1	5	1990	Zambia	south	0.407	995.9405	Diceros bicornis	mammal	mammal	Lukusuzi National Park	Lukusuzi	II	high	Southern Africa	poaching	Impact	Africa	local	commercial	Pressure-State	Animal count	offtakepoplN	S	ZMB	-0.411542327	4.862440794
59	Leaderwilliams et al 1990	Illegal exploitation of black rhinoceros and elephant populations - patterns of decline,	1	5	1990	Zambia	south	0.407	3824.54	Loxodonta africana	mammal	mammal	North Luangwa National Park	North Luangwa	II	high	Southern Africa	poaching	Impact	Africa	local	commercial	Pressure-State	Animal count	offtakepoplN	S	ZMB	-0.411542327	4.862440794
60	Leaderwilliams et al 1990	Illegal exploitation of black rhinoceros and elephant populations - patterns of decline,	1	5	1990	Zambia	south	0.407	995.9405	Diceros bicornis	mammal	mammal	North Luangwa National Park	North Luangwa	II	high	Southern Africa	poaching	Impact	Africa	local	commercial	Pressure-State	Animal count	offtakepoplN	S	ZMB	-0.411542327	4.862440794
61	Leaderwilliams et al 1990	Illegal exploitation of black rhinoceros and elephant populations - patterns of decline,	1	5	1990	Zambia	south	0.407	3824.54	Loxodonta africana	mammal	mammal	South Luangwa National Park	South Luangwa	II	high	Southern Africa	poaching	Impact	Africa	local	commercial	Pressure-State	Animal count	offtakepoplN	S	ZMB	-0.411542327	4.862440794
62	Leaderwilliams et al 1990	Illegal exploitation of black rhinoceros and elephant populations - patterns of decline,	1	5	1990	Zambia	south	0.407	995.9405	Diceros bicornis	mammal	mammal	South Luangwa National Park	South Luangwa	II	high	Southern Africa	poaching	Impact	Africa	local	commercial	Pressure-State	Animal count	offtakepoplN	S	ZMB	-0.411542327	4.862440794
63	Alers et al. 1992	Preliminary assessment of the status of the forest elephant in Zaire	1	6	1992	CongoDRC	central	0.319	3824.54	Loxodonta africana	mammal	mammal	Maiko National Park	Maiko	II	high	Central Africa	poaching	Impact	Africa	landscape	commercial	State	Animal count	poplN	S	COD	0.076982294	0.892510671
64	Alers et al. 1992	Preliminary assessment of the status of the forest elephant in Zaire	1	6	1992	CongoDRC	central	0.319	3824.54	Loxodonta africana	mammal	mammal	Salonga National Park	Salonga National Park	II	high	Central Africa	poaching	Impact	Africa	landscape	commercial	State	Animal count	poplN	S	COD	0.076982294	0.892510671
65	Barnes et al. 1993	Elephants and ivory poaching in the forests of equatorial Africa	1	7	1993	CAR	central	0.31	3824.54	Loxodonta africana	mammal	mammal	Dzangha-Sangha National Park	DzangaSangha	II	high	Central Africa	poaching	Impact	Africa	landscape	Combined	State	Interviews	offtakepoplN	S	CAF	0	1.006036217
66	Barnes et al. 1993	Elephants and ivory poaching in the forests of equatorial Africa	1	7	1993	Cameroon	central	0.44	3824.54	Loxodonta africana	mammal	mammal	Korup National Park	Korup	II	high	Central Africa	poaching	Impact	Africa	landscape	Combined	State	Interviews	offtakepoplN	S	CMR	0	1.103752759
67	Barnes et al. 1993	Elephants and ivory poaching in the forests of equatorial Africa	1	7	1993	CongoDRC	central	0.319	3824.54	Loxodonta africana	mammal	mammal	Maiko National Park	Maiko	II	high	Central Africa	poaching	Impact	Africa	landscape	Combined	State	Interviews	offtakepoplN	S	COD	0	0.775193798
68	Barnes et al. 1993	Elephants and ivory poaching in the forests of equatorial Africa	1	7	1993	Congo	central	0.553	3824.54	Loxodonta africana	mammal	mammal	none Conservation Area	NA	VI	medium	Central Africa	poaching	Impact	Africa	landscape	Combined	State	Interviews	offtakepoplN	NS	COG	0.047505938	-0.265201743
69	Barnes et al. 1993	Elephants and ivory poaching in the forests of equatorial Africa	0	7	1993	EquitGuinea	central	0.387	3824.54	Loxodonta africana	mammal	mammal	none Conservation Area	NA	VI	medium	Central Africa	poaching	Impact	Africa	landscape	Combined	State	Interviews	offtakepoplN	NS	GNQ	0	0
70	Barnes et al. 1993	Elephants and ivory poaching in the forests of equatorial Africa	0	7	1993	Gabon	central	0.619	3824.54	Loxodonta africana	mammal	mammal	none Conservation Area	NA	VI	medium	Central Africa	poaching	Impact	Africa	landscape	Combined	State	Interviews	offtakepoplN	NS	GAB	0	0.155279503
71	Barnes et al. 1993	Elephants and ivory poaching in the forests of equatorial Africa	1	7	1993	CongoDRC	central	0.319	3824.54	Loxodonta africana	mammal	mammal	Salonga National Park	Salonga National Park	II	high	Central Africa	poaching	Impact	Africa	landscape	Combined	State	Interviews	offtakepoplN	S	COD	0	0.775193798
72	Michelmore et al. 1994	A model illustrating the changes in forest elephant numbers caused by poaching	1	8	1994	CongoDRC	central	0.319	3824.54	Loxodonta africana	mammal	mammal	none Conservation Area	NA	VI	medium	Central Africa	poaching	conservation	Africa	landscape	not stated	State	Animal count	poplN	NS	COD	0	0.580270793
73	Michelmore et al. 1994	A model illustrating the changes in forest elephant numbers caused by poaching	1	8	1994	Congo	central	0.553	3824.54	Loxodonta africana	mammal	mammal	none Conservation Area	NA	VI	medium	Central Africa	poaching	conservation	Africa	landscape	not stated	State	Animal count	poplN	NS	COG	-0.113960114	-0.416587767
74	Michelmore et al. 1994	A model illustrating the changes in forest elephant numbers caused by poaching	1	8	1994	EquitGuinea	central	0.387	3824.54	Loxodonta africana	mammal	mammal	none Conservation Area	NA	VI	medium	Central Africa	poaching	conservation	Africa	landscape	not stated	State	Animal count	poplN	NS	GNQ	0	0
75	Michelmore et al. 1994	A model illustrating the changes in forest elephant numbers caused by poaching	1	8	1994	Cameroon	central	0.44	3824.54	Loxodonta africana	mammal	mammal	none Conservation Area	NA	VI	medium	Central Africa	poaching	conservation	Africa	landscape	not stated	State	Animal count	poplN	NS	CMR	0	0.54884742
76	Michelmore et al. 1994	A model illustrating the changes in forest elephant numbers caused by poaching	0	8	1994	Gabon	central	0.619	3824.54	Loxodonta africana	mammal	mammal	none Conservation Area	NA	VI	medium	Central Africa	poaching	conservation	Africa	landscape	not stated	State	Animal count	poplN	NS	GAB	0	0.155279503
77	Michelmore et al. 1994	A model illustrating the changes in forest elephant numbers caused by poaching	1	8	1994	CAR	central	0.31	3824.54	Loxodonta africana	mammal	mammal	none Conservation Area	NA	VI	medium	Central Africa	poaching	conservation	Africa	landscape	not stated	State	Animal count	poplN	NS	CAF	0	0.762745885
78	Arcese et al. 1995	Historical and present-day anti-poaching efforts in Serengeti	1	9	1995	Tanzania	east	0.354	592.666	Syncerus caffer	mammal	mammal	Serengeti National Park	Serengeti	II	high	East Africa	poaching	conservation	Africa	ecosystem	commercial	State	Animal count	offtakepoplN	S	TZA	0.911854103	3.75
79	Arcese et al. 1995	Historical and present-day anti-poaching efforts in Serengeti	1	9	1995	Tanzania	east	0.354	964.6547	Giraffa camelopardalis	mammal	mammal	Serengeti National Park	Serengeti	II	high	East Africa	poaching	conservation	Africa	ecosystem	commercial	State	Animal count	offtakepoplN	S	TZA	0.911854103	3.75
80	Arcese et al. 1995	Historical and present-day anti-poaching efforts in Serengeti	1	9	1995	Tanzania	east	0.354	43.25039	Tragelaphus scriptus	mammal	mammal	Serengeti National Park	Serengeti	II	high	East Africa	poaching	conservation	Africa	ecosystem	commercial	State	Animal count	offtakepoplN	S	TZA	0.911854103	3.75
81	Arcese et al. 1995	Historical and present-day anti-poaching efforts in Serengeti	1	9	1995	Tanzania	east	0.354	198.6197	Connochaetes taurinus	mammal	mammal	Serengeti National Park	Serengeti	II	high	East Africa	poaching	conservation	Africa	ecosystem	commercial	State	Animal count	offtakepoplN	S	TZA	0.911854103	3.75
82	Arcese et al. 1995	Historical and present-day anti-poaching efforts in Serengeti	0	9	1995	Tanzania	east	0.354	52.59169	Aepyceros melampus	mammal	mammal	Serengeti National Park	Serengeti	II	high	East Africa	poaching	conservation	Africa	ecosystem	subsistence	State	Animal count	offtakepoplN	S	TZA	0.911854103	3.75
83	Arcese et al. 1995	Historical and present-day anti-poaching efforts in Serengeti	0	9	1995	Tanzania	east	0.354	279.1607	Equus burchellii	mammal	mammal	Serengeti National Park	Serengeti	II	high	East Africa	poaching	conservation	Africa	ecosystem	commercial	State	Animal count	offtakepoplN	S	TZA	0.911854103	3.75
84	Arcese et al. 1995	Historical and present-day anti-poaching efforts in Serengeti	0	9	1995	Tanzania	east	0.354	562.5927	Taurotragus oryx	mammal	mammal	Serengeti National Park	Serengeti	II	high	East Africa	poaching	conservation	Africa	ecosystem	commercial	State	Animal count	offtakepoplN	S	TZA	0.911854103	3.75
85	Arcese et al. 1995	Historical and present-day anti-poaching efforts in Serengeti	0	9	1995	Tanzania	east	0.354	82.49999	Phacochoerus africanus	mammal	mammal	Serengeti National Park	Serengeti	II	high	East Africa	poaching	conservation	Africa	ecosystem	subsistence	State	Animal count	offtakepoplN	S	TZA	0.911854103	3.75
86	Arcese et al. 1995	Historical and present-day anti-poaching efforts in Serengeti	0	9	1995	Tanzania	east	0.354	43.28895	Redunca redunca	mammal	mammal	Serengeti National Park	Serengeti	II	high	East Africa	poaching	conservation	Africa	ecosystem	subsistence	State	Animal count	offtakepoplN	S	TZA	0.911854103	3.75
87	Arcese et al. 1995	Historical and present-day anti-poaching efforts in Serengeti	0	9	1995	Tanzania	east	0.354	158.6239	Panthera leo	mammal	mammal	Serengeti National Park	Serengeti	II	high	East Africa	poaching	conservation	Africa	ecosystem	not stated	State	Animal count	offtakepoplN	S	TZA	0.911854103	3.75
88	Arcese et al. 1995	Historical and present-day anti-poaching efforts in Serengeti	0	9	1995	Tanzania	east	0.354	22.90743	Eudorcas thomsonii	mammal	mammal	Serengeti National Park	Serengeti	II	high	East Africa	poaching	conservation	Africa	ecosystem	subsistence	State	Animal count	offtakepoplN	S	TZA	0.911854103	3.75
89	Arcese et al. 1995	Historical and present-day anti-poaching efforts in Serengeti	0	9	1995	Tanzania	east	0.354	55.46446	Nanger granti	mammal	mammal	Serengeti National Park	Serengeti	II	high	East Africa	poaching	conservation	Africa	ecosystem	subsistence	State	Animal count	offtakepoplN	S	TZA	0.911854103	3.75
90	Arcese et al. 1995	Historical and present-day anti-poaching efforts in Serengeti	0	9	1995	Tanzania	east	0.354	1536.31	Hippopotamus amphibius	mammal	mammal	Serengeti National Park	Serengeti	II	high	East Africa	poaching	conservation	Africa	ecosystem	commercial	State	Animal count	offtakepoplN	S	TZA	0.911854103	3.75
91	Arcese et al. 1995	Historical and present-day anti-poaching efforts in Serengeti	0	9	1995	Tanzania	east	0.354	43.25039	Tragelaphus scriptus	mammal	mammal	Serengeti National Park	Serengeti	II	high	East Africa	poaching	conservation	Africa	ecosystem	subsistence	State	Animal count	offtakepoplN	S	TZA	0.911854103	3.75
92	Arcese et al. 1995	Historical and present-day anti-poaching efforts in Serengeti	0	9	1995	Tanzania	east	0.354	50.57792	Acinonyx jubatus	mammal	mammal	Serengeti National Park	Serengeti	II	high	East Africa	poaching	conservation	Africa	ecosystem	not stated	State	Animal count	offtakepoplN	S	TZA	0.911854103	3.75
93	Arcese et al. 1995	Historical and present-day anti-poaching efforts in Serengeti	0	9	1995	Tanzania	east	0.354	8.99999	Mellivora capensis	mammal	mammal	Serengeti National Park	Serengeti	II	high	East Africa	poaching	conservation	Africa	ecosystem	subsistence	State	Animal count	offtakepoplN	S	TZA	0.911854103	3.75
96	Arcese et al. 1995	Historical and present-day anti-poaching efforts in Serengeti	0	9	1995	Tanzania	east	0.354	127.1949	Damaliscus korrigum	mammal	mammal	Serengeti National Park	Serengeti	II	high	East Africa	poaching	conservation	Africa	ecosystem	subsistence	State	Animal count	offtakepoplN	S	TZA	0.911854103	3.75
97	Arcese et al. 1995	Historical and present-day anti-poaching efforts in Serengeti	0	9	1995	Tanzania	east	0.354	160.9379	Alcelaphus buselaphus	mammal	mammal	Serengeti National Park	Serengeti	II	high	East Africa	poaching	conservation	Africa	ecosystem	commercial	State	Animal count	offtakepoplN	S	TZA	0.911854103	3.75
98	Arcese et al. 1995	Historical and present-day anti-poaching efforts in Serengeti	1	9	1995	Tanzania	east	0.354	3824.54	Loxodonta africana	mammal	mammal	Serengeti National Park	Serengeti	II	high	East Africa	poaching	conservation	Africa	ecosystem	commercial	State	Animal count	offtakepoplN	S	TZA	0.911854103	3.75
99	Arcese et al. 1995	Historical and present-day anti-poaching efforts in Serengeti	1	9	1995	Tanzania	east	0.354	995.9405	Diceros bicornis	mammal	mammal	Serengeti National Park	Serengeti	II	high	East Africa	poaching	conservation	Africa	ecosystem	commercial	State	Animal count	offtakepoplN	S	TZA	0.911854103	3.75
100	Njiforti 1996	Preferences and present demand for bushmeat in north Cameroon	1	10	1996	Cameroon	central	0.44	12.11457	Cephalophus rufilatus	mammal	mammal	Benoue National Park	Bénoué	II	high	Central Africa	poaching	Impact	Africa	local	Combined	Pressure-State	Interviews	offtakeN	S	CMR	0	-0.758396533
101	Njiforti 1996	Preferences and present demand for bushmeat in north Cameroon	1	10	1996	Cameroon	central	0.44	995.9405	Diceros bicornis	mammal	mammal	Bouba Njida National Park	BoubaNdjida	II	high	Central Africa	poaching	Impact	Africa	local	Combined	Pressure-State	Interviews	offtakeN	S	CMR	0	-0.758396533
103	Njiforti 1996	Preferences and present demand for bushmeat in north Cameroon	1	10	1996	Cameroon	central	0.44	3.75085	Thryonomys swinderianus	mammal	mammal	Kalamaloue National Park	Kalamaloué	II	high	Central Africa	poaching	Impact	Africa	local	Combined	Pressure-State	Interviews	offtakeN	S	CMR	0	-0.758396533
104	Njiforti 1996	Preferences and present demand for bushmeat in north Cameroon	1	10	1996	Cameroon	central	0.44	1536.31	Hippopotamus amphibius	mammal	mammal	Waza National Park	Waza	II	high	Central Africa	poaching	Impact	Africa	local	Combined	Pressure-State	Interviews	offtakeN	S	CMR	0	-0.758396533
106	Njiforti 1996	Preferences and present demand for bushmeat in north Cameroon	0	10	1996	Cameroon	central	0.44	17.72856	Papio anubis	mammal	mammal	Bouba Njida National Park	BoubaNdjida	II	high	Central Africa	poaching	Impact	Africa	local	Combined	Pressure-State	Interviews	offtakeN	S	CMR	0	-0.758396533
109	Njiforti 1996	Preferences and present demand for bushmeat in north Cameroon	0	10	1996	Cameroon	central	0.44	12.07558	Civettictis civetta	mammal	mammal	Waza National Park	Waza	II	high	Central Africa	poaching	Impact	Africa	local	Combined	Pressure-State	Interviews	offtakeN	S	CMR	0	-0.758396533
110	Njiforti 1996	Preferences and present demand for bushmeat in north Cameroon	0	10	1996	Cameroon	central	0.44	0.29344	Atelerix albiventris	mammal	mammal	Benoue National Park	Bénoué	II	high	Central Africa	poaching	Impact	Africa	local	Combined	Pressure-State	Interviews	offtakeN	S	CMR	0	-0.758396533
113	Njiforti 1996	Preferences and present demand for bushmeat in north Cameroon	0	10	1996	Cameroon	central	0.44	0.46	Sciurid spp	mammal	mammal	Kalamaloue National Park	Kalamaloué	II	high	Central Africa	poaching	Impact	Africa	local	Combined	Pressure-State	Interviews	offtakeN	S	CMR	0	-0.758396533
114	Njiforti 1996	Preferences and present demand for bushmeat in north Cameroon	0	10	1996	Cameroon	central	0.44	32.9997	Manis gigantea	mammal	mammal	Waza National Park	Waza	II	high	Central Africa	poaching	Impact	Africa	local	Combined	Pressure-State	Interviews	offtakeN	S	CMR	0	-0.758396533
115	Njiforti 1996	Preferences and present demand for bushmeat in north Cameroon	1	10	1996	Cameroon	central	0.44	80.03521	Kobus kob	mammal	mammal	Benoue National Park	Bénoué	II	high	Central Africa	poaching and floods	Impact	Africa	local	Combined	Pressure-State	Interviews	offtakeN	S	CMR	0	-0.758396533
116	Njiforti 1996	Preferences and present demand for bushmeat in north Cameroon	1	10	1996	Cameroon	central	0.44	45	Pan troglodytes	mammal	mammal	Bouba Njida National Park	BoubaNdjida	II	high	Central Africa	poaching	Impact	Africa	local	Combined	Pressure-State	Interviews	offtakeN	S	CMR	0	-0.758396533
117	Njiforti 1996	Preferences and present demand for bushmeat in north Cameroon	1	10	1996	Cameroon	central	0.44	1.76361	Lepus victoriae	mammal	mammal	Faro National Park	Faro	II	high	Central Africa	poaching	Impact	Africa	local	Combined	Pressure-State	Interviews	offtakeN	S	CMR	0	-0.758396533
118	Njiforti 1996	Preferences and present demand for bushmeat in north Cameroon	1	10	1996	Cameroon	central	0.44	112.589	Gorilla gorilla	mammal	mammal	Kalamaloue National Park	Kalamaloué	II	high	Central Africa	poaching	Impact	Africa	local	Combined	Pressure-State	Interviews	offtakeN	S	CMR	0	-0.758396533
119	Njiforti 1996	Preferences and present demand for bushmeat in north Cameroon	1	10	1996	Cameroon	central	0.44	964.6547	Giraffa camelopardalis	mammal	mammal	Waza National Park	Waza	II	high	Central Africa	poaching	Impact	Africa	local	Combined	Pressure-State	Interviews	offtakeN	S	CMR	0	-0.758396533
120	Njiforti 1996	Preferences and present demand for bushmeat in north Cameroon	0	10	1996	Cameroon	central	0.44	63.36998	Crocuta crocuta	mammal	mammal	Benoue National Park	Bénoué	II	high	Central Africa	poaching	Impact	Africa	local	Combined	Pressure-State	Interviews	offtakeN	S	CMR	0	-0.758396533
121	Njiforti 1996	Preferences and present demand for bushmeat in north Cameroon	1	10	1996	Cameroon	central	0.44	26.99977	Eudorcas rufifrons	mammal	mammal	Bouba Njida National Park	BoubaNdjida	II	high	Central Africa	poaching	Impact	Africa	local	Combined	Pressure-State	Interviews	offtakeN	S	CMR	0	-0.758396533
122	Njiforti 1996	Preferences and present demand for bushmeat in north Cameroon	0	10	1996	Cameroon	central	0.44	4.56932	Macaca fascicularis	mammal	mammal	Faro National Park	Faro	II	high	Central Africa	poaching	Impact	Africa	local	Combined	Pressure-State	Interviews	offtakeN	S	CMR	0	-0.758396533
123	Njiforti 1996	Preferences and present demand for bushmeat in north Cameroon	0	10	1996	Cameroon	central	0.44	13.40627	Hystrix cristata	mammal	mammal	Kalamaloue National Park	Kalamaloué	II	high	Central Africa	poaching	Impact	Africa	local	Combined	Pressure-State	Interviews	offtakeN	S	CMR	0	-0.758396533
124	Njiforti 1996	Preferences and present demand for bushmeat in north Cameroon	1	10	1996	Cameroon	central	0.44	82.49999	Phacochoerus africanus	mammal	mammal	Waza National Park	Waza	II	high	Central Africa	poaching	Impact	Africa	local	Combined	Pressure-State	Interviews	offtakeN	S	CMR	0	-0.758396533
125	Njiforti 1996	Preferences and present demand for bushmeat in north Cameroon	1	10	1996	Cameroon	central	0.44	52.39999	Panthera pardus	mammal	mammal	Faro National Park	Faro	II	high	Central Africa	poaching	Impact	Africa	local	Combined	Pressure-State	Interviews	offtakeN	S	CMR	0	-0.758396533
126	Njiforti 1996	Preferences and present demand for bushmeat in north Cameroon	1	10	1996	Cameroon	central	0.44	158.6239	Panthera leo	mammal	mammal	Kalamaloue National Park	Kalamaloué	II	high	Central Africa	poaching	Impact	Africa	local	Combined	Pressure-State	Interviews	offtakeN	S	CMR	0	-0.758396533
127	Njiforti 1996	Preferences and present demand for bushmeat in north Cameroon	1	10	1996	Cameroon	central	0.44	592.666	Syncerus caffer	mammal	mammal	Kalamaloue National Park	Kalamaloué	II	high	Central Africa	poaching	Impact	Africa	local	Combined	Pressure-State	Interviews	offtakeN	S	CMR	0	-0.758396533
128	Njiforti 1996	Preferences and present demand for bushmeat in north Cameroon	1	10	1996	Cameroon	central	0.44	3824.54	Loxodonta africana	mammal	mammal	Waza National Park	Waza	II	high	Central Africa	poaching	Impact	Africa	local	Combined	Pressure-State	Interviews	offtakeN	S	CMR	0	-0.758396533
129	Jachmann & Billiouw 1997	Elephant Poaching and Law Enforcement in the Central Luangwa Valley, Zambia	0	11	1997	Zambia	south	0.407	3824.54	Loxodonta africana	mammal	mammal	Lupande Game Management Area	Lupande	VI	low	Southern Africa	poaching	Management	Africa	ecosystem	commercial	State	Patrol	offtakeN	NS	ZMB	0.484793048	7.880781695
130	Jachmann & Billiouw 1997	Elephant Poaching and Law Enforcement in the Central Luangwa Valley, Zambia	0	11	1997	Zambia	south	0.407	3824.54	Loxodonta africana	mammal	mammal	South Luangwa National Park	South Luangwa	II	high	Southern Africa	poaching	Management	Africa	ecosystem	commercial	State	Patrol	offtakeN	S	ZMB	0.484793048	7.880781695
131	Plumptre et al. 1997	The effects of the Rwandan civil war on poaching of ungulates in the Parc National des	0	12	1997	Rwanda	east	0.238	112.589	Gorilla gorilla	mammal	mammal	Volcanoes National Park	Volcans	II	high	East Africa	poaching	Impact	Africa	local	subsistence	State	Interv-anicount	poplN	S	RWA	3.236245955	-13.40933768
132	Plumptre et al. 1997	The effects of the Rwandan civil war on poaching of ungulates in the Parc National des	0	12	1997	Rwanda	east	0.238	592.666	Syncerus caffer	mammal	mammal	Volcanoes National Park	Volcans	II	high	East Africa	poaching	Impact	Africa	local	subsistence	State	Interv-anicount	poplN	S	RWA	3.236245955	-13.40933768
133	Plumptre et al. 1997	The effects of the Rwandan civil war on poaching of ungulates in the Parc National des	1	12	1997	Rwanda	east	0.238	43.25039	Tragelaphus scriptus	mammal	mammal	Volcanoes National Park	Volcans	II	high	East Africa	poaching	Impact	Africa	local	subsistence	State	Interv-anicount	poplN	S	RWA	3.236245955	-13.40933768
134	Plumptre et al. 1997	The effects of the Rwandan civil war on poaching of ungulates in the Parc National des	1	12	1997	Rwanda	east	0.238	14.67633	Cephalophus nigrifrons	mammal	mammal	Volcanoes National Park	Volcans	II	high	East Africa	poaching	Impact	Africa	local	subsistence	State	Interv-anicount	poplN	S	RWA	3.236245955	-13.40933768
137	Wright et al. 2000	Poachers Alter Mammal Abundance, Seed Dispersal, and Seed Predation in a Neotropical Forest	1	13	2000	Panama	NA	0.709	1.13475	Didelphis marsupialis	mammal	mammal	Barro Colorado Island	Barro Colorado	III	high	South America	poaching	Impact	America	ecosystem	subsistence	State	Interv-anicount	offtakepoplN	NS	PAN	3.384330088	4.990583804
138	Wright et al. 2000	Poachers Alter Mammal Abundance, Seed Dispersal, and Seed Predation in a Neotropical Forest	1	13	2000	Panama	NA	0.709	4.21	Tamandua mexicana	mammal	mammal	Barro Colorado Island	Barro Colorado	III	high	South America	poaching	Impact	America	ecosystem	subsistence	State	Interv-anicount	offtakepoplN	NS	PAN	3.384330088	4.990583804
139	Wright et al. 2000	Poachers Alter Mammal Abundance, Seed Dispersal, and Seed Predation in a Neotropical Forest	1	13	2000	Panama	NA	0.709	0.4925	Saguinus geoffroyi	mammal	mammal	Barro Colorado Island	Barro Colorado	III	high	South America	poaching	Impact	America	ecosystem	subsistence	State	Interv-anicount	offtakepoplN	NS	PAN	3.384330088	4.990583804
140	Wright et al. 2000	Poachers Alter Mammal Abundance, Seed Dispersal, and Seed Predation in a Neotropical Forest	1	13	2000	Panama	NA	0.709	6.57699	Alouatta palliata	mammal	mammal	Barro Colorado Island	Barro Colorado	III	high	South America	poaching	Impact	America	ecosystem	subsistence	State	Interv-anicount	offtakepoplN	NS	PAN	3.384330088	4.990583804
141	Wright et al. 2000	Poachers Alter Mammal Abundance, Seed Dispersal, and Seed Predation in a Neotropical Forest	1	13	2000	Panama	NA	0.709	3.00599	Cebus capucinus	mammal	mammal	Barro Colorado Island	Barro Colorado	III	high	South America	poaching	Impact	America	ecosystem	subsistence	State	Interv-anicount	offtakepoplN	NS	PAN	3.384330088	4.990583804
142	Wright et al. 2000	Poachers Alter Mammal Abundance, Seed Dispersal, and Seed Predation in a Neotropical Forest	0	13	2000	Panama	NA	0.709	4.57843	Nasua narica	mammal	mammal	Barro Colorado Island	Barro Colorado	III	high	South America	poaching	Impact	America	ecosystem	subsistence	State	Interv-anicount	offtakepoplN	NS	PAN	3.384330088	4.990583804
143	Wright et al. 2000	Poachers Alter Mammal Abundance, Seed Dispersal, and Seed Predation in a Neotropical Forest	0	13	2000	Panama	NA	0.709	21.267	Pecari tajacu	mammal	mammal	Barro Colorado Island	Barro Colorado	III	high	South America	poaching	Impact	America	ecosystem	subsistence	State	Interv-anicount	offtakepoplN	NS	PAN	3.384330088	4.990583804
144	Wright et al. 2000	Poachers Alter Mammal Abundance, Seed Dispersal, and Seed Predation in a Neotropical Forest	0	13	2000	Panama	NA	0.709	20.54686	Mazama americana	mammal	mammal	Barro Colorado Island	Barro Colorado	III	high	South America	poaching	Impact	America	ecosystem	subsistence	State	Interv-anicount	offtakepoplN	NS	PAN	3.384330088	4.990583804
145	Wright et al. 2000	Poachers Alter Mammal Abundance, Seed Dispersal, and Seed Predation in a Neotropical Forest	0	13	2000	Panama	NA	0.709	55.509	Odocoileus virginianus	mammal	mammal	Barro Colorado Island	Barro Colorado	III	high	South America	poaching	Impact	America	ecosystem	subsistence	State	Interv-anicount	offtakepoplN	NS	PAN	3.384330088	4.990583804
146	Wright et al. 2000	Poachers Alter Mammal Abundance, Seed Dispersal, and Seed Predation in a Neotropical Forest	1	13	2000	Panama	NA	0.709	0.31844	Sciurus granatensis	mammal	mammal	Barro Colorado Island	Barro Colorado	III	high	South America	poaching	Impact	America	ecosystem	subsistence	State	Interv-anicount	offtakepoplN	NS	PAN	3.384330088	4.990583804
147	Wright et al. 2000	Poachers Alter Mammal Abundance, Seed Dispersal, and Seed Predation in a Neotropical Forest	0	13	2000	Panama	NA	0.709	2.30912	Dasyprocta punctata	mammal	mammal	Barro Colorado Island	Barro Colorado	III	high	South America	poaching	Impact	America	ecosystem	subsistence	State	Interv-anicount	offtakepoplN	NS	PAN	3.384330088	4.990583804
148	Wright et al. 2000	Poachers Alter Mammal Abundance, Seed Dispersal, and Seed Predation in a Neotropical Forest	1	13	2000	Panama	NA	0.709	0.35332	Proechimys semispinosus	mammal	mammal	Barro Colorado Island	Barro Colorado	III	high	South America	poaching	Impact	America	ecosystem	subsistence	State	Interv-anicount	offtakepoplN	NS	PAN	3.384330088	4.990583804
149	Ngandjui & Blanc 2000	Effects of hunting on mammalian (Mammalia) populations in the western sector of the Dja reserve	1	14	2000	Cameroon	central	0.433	20	Cephalopus spp	mammal	mammal	Dja Game Reserve	Dja	V	medium	Central Africa	poaching and legal hunting	Impact	Africa	local	Combined	Pressure	Interviews	offtakeN	NS	CMR	0	-0.109051254
150	Ngandjui & Blanc 2000	Effects of hunting on mammalian (Mammalia) populations in the western sector of the Dja reserve	1	14	2000	Cameroon	central	0.433	20	Cephalophus dorsalis,	mammal	mammal	Dja Game Reserve	Dja	V	medium	Central Africa	poaching and legal hunting	Impact	Africa	local	Combined	Pressure	Interviews	offtakeN	NS	CMR	0	-0.109051254
151	Ngandjui & Blanc 2000	Effects of hunting on mammalian (Mammalia) populations in the western sector of the Dja reserve	1	14	2000	Cameroon	central	0.433	3.57827	Cercopithecus pogonias	mammal	mammal	Dja Game Reserve	Dja	V	medium	Central Africa	poaching and legal hunting	Impact	Africa	local	Combined	Pressure	Interviews	offtakeN	NS	CMR	0	-0.109051254
152	Ngandjui & Blanc 2000	Effects of hunting on mammalian (Mammalia) populations in the western sector of the Dja reserve	1	14	2000	Cameroon	central	0.433	2.87565	Atherurus africanus	mammal	mammal	Dja Game Reserve	Dja	V	medium	Central Africa	poaching and legal hunting	Impact	Africa	local	Combined	Pressure	Interviews	offtakeN	NS	CMR	0	-0.109051254
153	Carpaneto & Fusari 2000	Subsistence hunting and bushmeat exploitation in central-western Tanzania	NA	15	2000	Tanzania	east	0.376	0.29344	Atelerix albiventris	mammal	mammal	Uruma Forest Reserve	Uruma	IV	medium	East Africa	poaching	Impact	Africa	local	subsistence	Pressure	Interviews	offtakeN	NS	TZA	0.294985251	6.25
154	Carpaneto & Fusari 2000	Subsistence hunting and bushmeat exploitation in central-western Tanzania	NA	15	2000	Tanzania	east	0.376	3.69599	Chlorocebus aethiops	mammal	mammal	Uruma Forest Reserve	Uruma	IV	medium	East Africa	poaching	Impact	Africa	local	subsistence	Pressure	Interviews	offtakeN	NS	TZA	0.294985251	6.25
155	Carpaneto & Fusari 2000	Subsistence hunting and bushmeat exploitation in central-western Tanzania	NA	15	2000	Tanzania	east	0.376	52.39999	Panthera pardus	mammal	mammal	Uruma Forest Reserve	Uruma	IV	medium	East Africa	poaching	Impact	Africa	local	subsistence	Pressure	Interviews	offtakeN	NS	TZA	0.294985251	6.25
156	Carpaneto & Fusari 2000	Subsistence hunting and bushmeat exploitation in central-western Tanzania	NA	15	2000	Tanzania	east	0.376	3.6284	Ichneumia albicauda	mammal	mammal	Uruma Forest Reserve	Uruma	IV	medium	East Africa	poaching	Impact	Africa	local	subsistence	Pressure	Interviews	offtakeN	NS	TZA	0.294985251	6.25
157	Carpaneto & Fusari 2000	Subsistence hunting and bushmeat exploitation in central-western Tanzania	NA	15	2000	Tanzania	east	0.376	1.26	Mungos mungo	mammal	mammal	Uruma Forest Reserve	Uruma	IV	medium	East Africa	poaching	Impact	Africa	local	subsistence	Pressure	Interviews	offtakeN	NS	TZA	0.294985251	6.25
158	Carpaneto & Fusari 2000	Subsistence hunting and bushmeat exploitation in central-western Tanzania	NA	15	2000	Tanzania	east	0.376	1.20661	Otolemur crassicaudatus	mammal	mammal	Uruma Forest Reserve	Uruma	IV	medium	East Africa	poaching	Impact	Africa	local	subsistence	Pressure	Interviews	offtakeN	NS	TZA	0.294985251	6.25
159	Carpaneto & Fusari 2000	Subsistence hunting and bushmeat exploitation in central-western Tanzania	NA	15	2000	Tanzania	east	0.376	14.00708	Papio hamadryas	mammal	mammal	Uruma Forest Reserve	Uruma	IV	medium	East Africa	poaching	Impact	Africa	local	subsistence	Pressure	Interviews	offtakeN	NS	TZA	0.294985251	6.25
160	Carpaneto & Fusari 2000	Subsistence hunting and bushmeat exploitation in central-western Tanzania	NA	15	2000	Tanzania	east	0.376	10.39249	Canis adustus	mammal	mammal	Uruma Forest Reserve	Uruma	IV	medium	East Africa	poaching	Impact	Africa	local	subsistence	Pressure	Interviews	offtakeN	NS	TZA	0.294985251	6.25
161	Carpaneto & Fusari 2000	Subsistence hunting and bushmeat exploitation in central-western Tanzania	NA	15	2000	Tanzania	east	0.376	8.99999	Mellivora capensis	mammal	mammal	Uruma Forest Reserve	Uruma	IV	medium	East Africa	poaching	Impact	Africa	local	subsistence	Pressure	Interviews	offtakeN	NS	TZA	0.294985251	6.25
162	Carpaneto & Fusari 2000	Subsistence hunting and bushmeat exploitation in central-western Tanzania	NA	15	2000	Tanzania	east	0.376	0.81102	Ictonyx striatus	mammal	mammal	Uruma Forest Reserve	Uruma	IV	medium	East Africa	poaching	Impact	Africa	local	subsistence	Pressure	Interviews	offtakeN	NS	TZA	0.294985251	6.25
163	Carpaneto & Fusari 2000	Subsistence hunting and bushmeat exploitation in central-western Tanzania	NA	15	2000	Tanzania	east	0.376	12.07558	Civettictis civetta	mammal	mammal	Uruma Forest Reserve	Uruma	IV	medium	East Africa	poaching	Impact	Africa	local	subsistence	Pressure	Interviews	offtakeN	NS	TZA	0.294985251	6.25
164	Carpaneto & Fusari 2000	Subsistence hunting and bushmeat exploitation in central-western Tanzania	NA	15	2000	Tanzania	east	0.376	2.75	Genetta sp.	mammal	mammal	Uruma Forest Reserve	Uruma	IV	medium	East Africa	poaching	Impact	Africa	local	subsistence	Pressure	Interviews	offtakeN	NS	TZA	0.294985251	6.25
165	Carpaneto & Fusari 2000	Subsistence hunting and bushmeat exploitation in central-western Tanzania	NA	15	2000	Tanzania	east	0.376	75.60752	Phacochoerus aethiopicus	mammal	mammal	Uruma Forest Reserve	Uruma	IV	medium	East Africa	poaching	Impact	Africa	local	subsistence	Pressure	Interviews	offtakeN	NS	TZA	0.294985251	6.25
166	Carpaneto & Fusari 2000	Subsistence hunting and bushmeat exploitation in central-western Tanzania	NA	15	2000	Tanzania	east	0.376	69.06379	Potamochoerus larvatus	mammal	mammal	Uruma Forest Reserve	Uruma	IV	medium	East Africa	poaching	Impact	Africa	local	subsistence	Pressure	Interviews	offtakeN	NS	TZA	0.294985251	6.25
167	Carpaneto & Fusari 2000	Subsistence hunting and bushmeat exploitation in central-western Tanzania	NA	15	2000	Tanzania	east	0.376	1536.31	Hippopotamus amphibius	mammal	mammal	Uruma Forest Reserve	Uruma	IV	medium	East Africa	poaching	Impact	Africa	local	subsistence	Pressure	Interviews	offtakeN	NS	TZA	0.294985251	6.25
168	Carpaneto & Fusari 2000	Subsistence hunting and bushmeat exploitation in central-western Tanzania	NA	15	2000	Tanzania	east	0.376	160.9379	Alcelaphus buselaphus	mammal	mammal	Uruma Forest Reserve	Uruma	IV	medium	East Africa	poaching	Impact	Africa	local	subsistence	Pressure	Interviews	offtakeN	NS	TZA	0.294985251	6.25
169	Carpaneto & Fusari 2000	Subsistence hunting and bushmeat exploitation in central-western Tanzania	NA	15	2000	Tanzania	east	0.376	4.8334	Madoqua kirkii	mammal	mammal	Uruma Forest Reserve	Uruma	IV	medium	East Africa	poaching	Impact	Africa	local	subsistence	Pressure	Interviews	offtakeN	NS	TZA	0.294985251	6.25
170	Carpaneto & Fusari 2000	Subsistence hunting and bushmeat exploitation in central-western Tanzania	NA	15	2000	Tanzania	east	0.376	17.18609	Ourebia ourebi	mammal	mammal	Uruma Forest Reserve	Uruma	IV	medium	East Africa	poaching	Impact	Africa	local	subsistence	Pressure	Interviews	offtakeN	NS	TZA	0.294985251	6.25
171	Carpaneto & Fusari 2000	Subsistence hunting and bushmeat exploitation in central-western Tanzania	NA	15	2000	Tanzania	east	0.376	0.28183	Helogale parvula	mammal	mammal	Uruma Forest Reserve	Uruma	IV	medium	East Africa	poaching	Impact	Africa	local	subsistence	Pressure	Interviews	offtakeN	NS	TZA	0.294985251	6.25
172	Carpaneto & Fusari 2000	Subsistence hunting and bushmeat exploitation in central-western Tanzania	NA	15	2000	Tanzania	east	0.376	2.45366	Heterohyrax brucei	mammal	mammal	Uruma Forest Reserve	Uruma	IV	medium	East Africa	poaching	Impact	Africa	local	subsistence	Pressure	Interviews	offtakeN	NS	TZA	0.294985251	6.25
173	Carpaneto & Fusari 2000	Subsistence hunting and bushmeat exploitation in central-western Tanzania	NA	15	2000	Tanzania	east	0.376	5.63901	Neotragus moschatus	mammal	mammal	Uruma Forest Reserve	Uruma	IV	medium	East Africa	poaching	Impact	Africa	local	subsistence	Pressure	Interviews	offtakeN	NS	TZA	0.294985251	6.25
174	Carpaneto & Fusari 2000	Subsistence hunting and bushmeat exploitation in central-western Tanzania	NA	15	2000	Tanzania	east	0.376	13.48655	Oreotragus oreotragus	mammal	mammal	Uruma Forest Reserve	Uruma	IV	medium	East Africa	poaching	Impact	Africa	local	subsistence	Pressure	Interviews	offtakeN	NS	TZA	0.294985251	6.25
175	Carpaneto & Fusari 2000	Subsistence hunting and bushmeat exploitation in central-western Tanzania	NA	15	2000	Tanzania	east	0.376	9.3969	Raphicerus sharpei	mammal	mammal	Uruma Forest Reserve	Uruma	IV	medium	East Africa	poaching	Impact	Africa	local	subsistence	Pressure	Interviews	offtakeN	NS	TZA	0.294985251	6.25
176	Carpaneto & Fusari 2000	Subsistence hunting and bushmeat exploitation in central-western Tanzania	NA	15	2000	Tanzania	east	0.376	592.666	Syncerus caffer	mammal	mammal	Uruma Forest Reserve	Uruma	IV	medium	East Africa	poaching	Impact	Africa	local	subsistence	Pressure	Interviews	offtakeN	NS	TZA	0.294985251	6.25
177	Carpaneto & Fusari 2000	Subsistence hunting and bushmeat exploitation in central-western Tanzania	NA	15	2000	Tanzania	east	0.376	43.25039	Tragelaphus scriptus	mammal	mammal	Uruma Forest Reserve	Uruma	IV	medium	East Africa	poaching	Impact	Africa	local	subsistence	Pressure	Interviews	offtakeN	NS	TZA	0.294985251	6.25
178	Carpaneto & Fusari 2000	Subsistence hunting and bushmeat exploitation in central-western Tanzania	NA	15	2000	Tanzania	east	0.376	75.55425	Tragelaphus spekii	mammal	mammal	Uruma Forest Reserve	Uruma	IV	medium	East Africa	poaching	Impact	Africa	local	subsistence	Pressure	Interviews	offtakeN	NS	TZA	0.294985251	6.25
179	Carpaneto & Fusari 2000	Subsistence hunting and bushmeat exploitation in central-western Tanzania	NA	15	2000	Tanzania	east	0.376	206.0564	Tragelaphus strepsiceros	mammal	mammal	Uruma Forest Reserve	Uruma	IV	medium	East Africa	poaching	Impact	Africa	local	subsistence	Pressure	Interviews	offtakeN	NS	TZA	0.294985251	6.25
180	Carpaneto & Fusari 2000	Subsistence hunting and bushmeat exploitation in central-western Tanzania	NA	15	2000	Tanzania	east	0.376	15.63915	Sylvicapra grimmia	mammal	mammal	Uruma Forest Reserve	Uruma	IV	medium	East Africa	poaching	Impact	Africa	local	subsistence	Pressure	Interviews	offtakeN	NS	TZA	0.294985251	6.25
181	Carpaneto & Fusari 2000	Subsistence hunting and bushmeat exploitation in central-western Tanzania	NA	15	2000	Tanzania	east	0.376	264.174	Hippotragus equinus	mammal	mammal	Uruma Forest Reserve	Uruma	IV	medium	East Africa	poaching	Impact	Africa	local	subsistence	Pressure	Interviews	offtakeN	NS	TZA	0.294985251	6.25
182	Carpaneto & Fusari 2000	Subsistence hunting and bushmeat exploitation in central-western Tanzania	NA	15	2000	Tanzania	east	0.376	236.4059	Hippotragus niger	mammal	mammal	Uruma Forest Reserve	Uruma	IV	medium	East Africa	poaching	Impact	Africa	local	subsistence	Pressure	Interviews	offtakeN	NS	TZA	0.294985251	6.25
183	Carpaneto & Fusari 2000	Subsistence hunting and bushmeat exploitation in central-western Tanzania	NA	15	2000	Tanzania	east	0.376	204.3935	Kobus ellipsiprymnus	mammal	mammal	Uruma Forest Reserve	Uruma	IV	medium	East Africa	poaching	Impact	Africa	local	subsistence	Pressure	Interviews	offtakeN	NS	TZA	0.294985251	6.25
184	Carpaneto & Fusari 2000	Subsistence hunting and bushmeat exploitation in central-western Tanzania	NA	15	2000	Tanzania	east	0.376	43.28895	Redunca redunca	mammal	mammal	Uruma Forest Reserve	Uruma	IV	medium	East Africa	poaching	Impact	Africa	local	subsistence	Pressure	Interviews	offtakeN	NS	TZA	0.294985251	6.25
185	Carpaneto & Fusari 2000	Subsistence hunting and bushmeat exploitation in central-western Tanzania	NA	15	2000	Tanzania	east	0.376	2.54925	Pedetes capensis	mammal	mammal	Uruma Forest Reserve	Uruma	IV	medium	East Africa	poaching	Impact	Africa	local	subsistence	Pressure	Interviews	offtakeN	NS	TZA	0.294985251	6.25
186	Carpaneto & Fusari 2000	Subsistence hunting and bushmeat exploitation in central-western Tanzania	NA	15	2000	Tanzania	east	0.376	14.93602	Hystrix africaeaustralis	mammal	mammal	Uruma Forest Reserve	Uruma	IV	medium	East Africa	poaching	Impact	Africa	local	subsistence	Pressure	Interviews	offtakeN	NS	TZA	0.294985251	6.25
187	Carpaneto & Fusari 2000	Subsistence hunting and bushmeat exploitation in central-western Tanzania	NA	15	2000	Tanzania	east	0.376	2.5	Lepus sp.	mammal	mammal	Uruma Forest Reserve	Uruma	IV	medium	East Africa	poaching	Impact	Africa	local	subsistence	Pressure	Interviews	offtakeN	NS	TZA	0.294985251	6.25
188	Carpaneto & Fusari 2000	Subsistence hunting and bushmeat exploitation in central-western Tanzania	NA	15	2000	Tanzania	east	0.376	11.94374	Manis temminckii	mammal	mammal	Uruma Forest Reserve	Uruma	IV	medium	East Africa	poaching	Impact	Africa	local	subsistence	Pressure	Interviews	offtakeN	NS	TZA	0.294985251	6.25
189	Carpaneto & Fusari 2000	Subsistence hunting and bushmeat exploitation in central-western Tanzania	NA	15	2000	Tanzania	east	0.376	0.63043	Protoxerus stangeri	mammal	mammal	Uruma Forest Reserve	Uruma	IV	medium	East Africa	poaching	Impact	Africa	local	subsistence	Pressure	Interviews	offtakeN	NS	TZA	0.294985251	6.25
190	Badhwa 2002	Tiger at the crossroads	1	16	2002	India	NA	0.483	161.9147	Panthera tigris	mammal	mammal	none Conservation Area	NA	VI	low	Southeastern Asia	poaching	Impact	Asia	landscape	commercial	Response	Other	poplN	NS	IND	0.040446126	-0.410909793
191	Loibooki et al 2002	Bushmeat hunting by communities adjacent to the Serengeti National Park, Tanzania	NA	17	2002	Tanzania	east	0.376	NA	Animal sp	mammal	mammal	Serengeti National Park	Serengeti	II	high	East Africa	poaching	conservation	Africa	ecosystem	Combined	Pressure	Interviews	poacherN	S	TZA	0.293255132	5.555555556
192	Yamagiwa et al. 2003	Bushmeat Poaching and the Conservation Crisis in Kahuzi-Biega National Park, Democratic Republic of the Congo	1	18	2003	CongoDRC	central	0.274	4750	Loxodonta africana	mammal	mammal	Kahuzi-Biega National Park	Kahuzi-Biega	II	high	Central Africa	poaching	Impact	Africa	local	subsistence	Pressure-State	Other	poplN	S	COD	0	-1.730769231
193	Yamagiwa et al. 2003	Bushmeat Poaching and the Conservation Crisis in Kahuzi-Biega National Park, Democratic Republic of the Congo	1	18	2003	CongoDRC	central	0.274	112.589	Gorilla gorilla	mammal	mammal	Kahuzi-Biega National Park	Kahuzi-Biega	II	high	Central Africa	poaching	Impact	Africa	local	subsistence	Pressure-State	Other	poplN	S	COD	0	-1.730769231
198	GarcÃ­a & Goodman 2003	Hunting of protected animals in the Parc National d'Ankarafantsika, north-western Madagascar	NA	19	2003	Madagascar	south	0.453	0.88759	Tenrec ecaudatus	mammal	mammal	Parc National dâ€™Ankarafantsika	Ankarafantsika	II	high	Madagascar	poaching	Impact	Africa	local	subsistence	Pressure	Other	poplN	S	MDG	0	11.9292957
199	GarcÃ­a & Goodman 2003	Hunting of protected animals in the Parc National d'Ankarafantsika, north-western Madagascar	NA	19	2003	Madagascar	south	0.453	12.06127	Viverrid spp	mammal	mammal	Parc National dâ€™Ankarafantsika	Ankarafantsika	II	high	Madagascar	poaching	Impact	Africa	local	subsistence	Pressure	Other	poplN	S	MDG	0	11.9292957
200	GarcÃ­a & Goodman 2003	Hunting of protected animals in the Parc National d'Ankarafantsika, north-western Madagascar	NA	19	2003	Madagascar	south	0.453	9.5	Cryptoprocta ferox	mammal	mammal	Parc National dâ€™Ankarafantsika	Ankarafantsika	II	high	Madagascar	poaching	Impact	Africa	local	subsistence	Pressure	Other	poplN	S	MDG	0	11.9292957
201	GarcÃ­a & Goodman 2003	Hunting of protected animals in the Parc National d'Ankarafantsika, north-western Madagascar	NA	19	2003	Madagascar	south	0.453	0.82158	Lepilemur edwardsi	mammal	mammal	Parc National dâ€™Ankarafantsika	Ankarafantsika	II	high	Madagascar	poaching	Impact	Africa	local	subsistence	Pressure	Other	poplN	S	MDG	0	11.9292957
202	GarcÃ­a & Goodman 2003	Hunting of protected animals in the Parc National d'Ankarafantsika, north-western Madagascar	NA	19	2003	Madagascar	south	0.453	2.37699	Eulemur fulvus	mammal	mammal	Parc National dâ€™Ankarafantsika	Ankarafantsika	II	high	Madagascar	poaching	Impact	Africa	local	subsistence	Pressure	Other	poplN	S	MDG	0	11.9292957
203	GarcÃ­a & Goodman 2003	Hunting of protected animals in the Parc National d'Ankarafantsika, north-western Madagascar	NA	19	2003	Madagascar	south	0.453	0.82898	Avahi occidentalis	mammal	mammal	Parc National dâ€™Ankarafantsika	Ankarafantsika	II	high	Madagascar	poaching	Impact	Africa	local	subsistence	Pressure	Other	poplN	S	MDG	0	11.9292957
204	GarcÃ­a & Goodman 2003	Hunting of protected animals in the Parc National d'Ankarafantsika, north-western Madagascar	NA	19	2003	Madagascar	south	0.453	3.58826	Propithecus verreauxi coquereli	mammal	mammal	Parc National dâ€™Ankarafantsika	Ankarafantsika	II	high	Madagascar	poaching	Impact	Africa	local	subsistence	Pressure	Other	poplN	S	MDG	0	11.9292957
205	GarcÃ­a & Goodman 2003	Hunting of protected animals in the Parc National d'Ankarafantsika, north-western Madagascar	NA	19	2003	Madagascar	south	0.453	69.06379	Potamochoerus larvatus	mammal	mammal	Parc National dâ€™Ankarafantsika	Ankarafantsika	II	high	Madagascar	poaching	Impact	Africa	local	subsistence	Pressure	Other	poplN	S	MDG	0	11.9292957
206	Karamandilis et al.2004	Monitoring human activity in an area dedicated to the protection of the endangered Mediterranean monk seal	1	20	2004	Greece	NA	0.798	294.8813	Monachus monachus	mammal	mammal	NMPof Alonnisos National Park	Ethniko Thalassio Parko Alonnisou Voreion Sporadon	II	high	Northern Europe	poaching	Impact	Europe	local	commercial	Response	Other	offtakeN	S	GRC	-2.08434319	-11.8865867
248	Rao et al. 2005	Hunting patterns in tropical forests adjoining the Hkakaborazi National Park, north Myanmar	NA	21	2005	Myanmar	NA	0.472	17.61159	Muntiacus muntjak	mammal	mammal	Khakakaborazi National Park	Khakaborazi	II	high	Southeastern Asia	poaching	Impact	Asia	local	Combined	Pressure	Interv-anicount	offtakepoplN	S	MMR	1.642612479	7.809597558
249	Rao et al. 2005	Hunting patterns in tropical forests adjoining the Hkakaborazi National Park, north Myanmar	NA	21	2005	Myanmar	NA	0.472	8	Hystrix brachyura	mammal	mammal	Khakakaborazi National Park	Khakaborazi	II	high	Southeastern Asia	poaching	Impact	Asia	local	Combined	Pressure	Interv-anicount	offtakepoplN	S	MMR	1.642612479	7.809597558
250	Rao et al. 2005	Hunting patterns in tropical forests adjoining the Hkakaborazi National Park, north Myanmar	NA	21	2005	Myanmar	NA	0.472	84.47154	Sus scrofa	mammal	mammal	Khakakaborazi National Park	Khakaborazi	II	high	Southeastern Asia	poaching	Impact	Asia	local	Combined	Pressure	Interv-anicount	offtakepoplN	S	MMR	1.642612479	7.809597558
251	Rao et al. 2005	Hunting patterns in tropical forests adjoining the Hkakaborazi National Park, north Myanmar	NA	21	2005	Myanmar	NA	0.472	2.50464	Martes flavigula	mammal	mammal	Khakakaborazi National Park	Khakaborazi	II	high	Southeastern Asia	poaching	Impact	Asia	local	Combined	Pressure	Interv-anicount	offtakepoplN	S	MMR	1.642612479	7.809597558
252	Rao et al. 2005	Hunting patterns in tropical forests adjoining the Hkakaborazi National Park, north Myanmar	NA	21	2005	Myanmar	NA	0.472	14.94505	Neofelis nebulosa	mammal	mammal	Khakakaborazi National Park	Khakaborazi	II	high	Southeastern Asia	poaching	Impact	Asia	local	Combined	Pressure	Interv-anicount	offtakepoplN	S	MMR	1.642612479	7.809597558
253	Rao et al. 2005	Hunting patterns in tropical forests adjoining the Hkakaborazi National Park, north Myanmar	NA	21	2005	Myanmar	NA	0.472	9.35804	Macaca arctoides	mammal	mammal	Khakakaborazi National Park	Khakaborazi	II	high	Southeastern Asia	poaching	Impact	Asia	local	Combined	Pressure	Interv-anicount	offtakepoplN	S	MMR	1.642612479	7.809597558
254	Rao et al. 2005	Hunting patterns in tropical forests adjoining the Hkakaborazi National Park, north Myanmar	NA	21	2005	Myanmar	NA	0.472	110.9422	Capricornis sumatraensis	mammal	mammal	Khakakaborazi National Park	Khakaborazi	II	high	Southeastern Asia	poaching	Impact	Asia	local	Combined	Pressure	Interv-anicount	offtakepoplN	S	MMR	1.642612479	7.809597558
255	Rao et al. 2005	Hunting patterns in tropical forests adjoining the Hkakaborazi National Park, north Myanmar	NA	21	2005	Myanmar	NA	0.472	57.07578	Helarctos malayanus	mammal	mammal	Khakakaborazi National Park	Khakaborazi	II	high	Southeastern Asia	poaching	Impact	Asia	local	Combined	Pressure	Interv-anicount	offtakepoplN	S	MMR	1.642612479	7.809597558
256	Rao et al. 2005	Hunting patterns in tropical forests adjoining the Hkakaborazi National Park, north Myanmar	NA	21	2005	Myanmar	NA	0.472	15.8	Cuon alpinus	mammal	mammal	Khakakaborazi National Park	Khakaborazi	II	high	Southeastern Asia	poaching	Impact	Asia	local	Combined	Pressure	Interv-anicount	offtakepoplN	S	MMR	1.642612479	7.809597558
257	Rao et al. 2005	Hunting patterns in tropical forests adjoining the Hkakaborazi National Park, north Myanmar	NA	21	2005	Myanmar	NA	0.472	4.3	Paguma larvata	mammal	mammal	Khakakaborazi National Park	Khakaborazi	II	high	Southeastern Asia	poaching	Impact	Asia	local	Combined	Pressure	Interv-anicount	offtakepoplN	S	MMR	1.642612479	7.809597558
258	Rao et al. 2005	Hunting patterns in tropical forests adjoining the Hkakaborazi National Park, north Myanmar	NA	21	2005	Myanmar	NA	0.472	11.21993	Trachypithecus pileatus	mammal	mammal	Khakakaborazi National Park	Khakaborazi	II	high	Southeastern Asia	poaching	Impact	Asia	local	Combined	Pressure	Interv-anicount	offtakepoplN	S	MMR	1.642612479	7.809597558
260	Rao et al. 2005	Hunting patterns in tropical forests adjoining the Hkakaborazi National Park, north Myanmar	NA	21	2005	Myanmar	NA	0.472	6.45519	Macaca mulatta	mammal	mammal	Khakakaborazi National Park	Khakaborazi	II	high	Southeastern Asia	poaching	Impact	Asia	local	Combined	Pressure	Interv-anicount	offtakepoplN	S	MMR	1.642612479	7.809597558
261	Rao et al. 2005	Hunting patterns in tropical forests adjoining the Hkakaborazi National Park, north Myanmar	NA	21	2005	Myanmar	NA	0.472	2.78097	Prionailurus bengalensis	mammal	mammal	Khakakaborazi National Park	Khakaborazi	II	high	Southeastern Asia	poaching	Impact	Asia	local	Combined	Pressure	Interv-anicount	offtakepoplN	S	MMR	1.642612479	7.809597558
262	Rao et al. 2005	Hunting patterns in tropical forests adjoining the Hkakaborazi National Park, north Myanmar	NA	21	2005	Myanmar	NA	0.472	2	Atherurus macrourus	mammal	mammal	Khakakaborazi National Park	Khakaborazi	II	high	Southeastern Asia	poaching	Impact	Asia	local	Combined	Pressure	Interv-anicount	offtakepoplN	S	MMR	1.642612479	7.809597558
263	Rao et al. 2005	Hunting patterns in tropical forests adjoining the Hkakaborazi National Park, north Myanmar	NA	21	2005	Myanmar	NA	0.472	7.72646	Catopuma temminckii	mammal	mammal	Khakakaborazi National Park	Khakaborazi	II	high	Southeastern Asia	poaching	Impact	Asia	local	Combined	Pressure	Interv-anicount	offtakepoplN	S	MMR	1.642612479	7.809597558
264	Rao et al. 2005	Hunting patterns in tropical forests adjoining the Hkakaborazi National Park, north Myanmar	NA	21	2005	Myanmar	NA	0.472	12	Muntiacus putaoensis	mammal	mammal	Khakakaborazi National Park	Khakaborazi	II	high	Southeastern Asia	poaching	Impact	Asia	local	Combined	Pressure	Interv-anicount	offtakepoplN	S	MMR	1.642612479	7.809597558
265	Rao et al. 2005	Hunting patterns in tropical forests adjoining the Hkakaborazi National Park, north Myanmar	NA	21	2005	Myanmar	NA	0.472	12.99999	Arctictis binturong	mammal	mammal	Khakakaborazi National Park	Khakaborazi	II	high	Southeastern Asia	poaching	Impact	Asia	local	Combined	Pressure	Interv-anicount	offtakepoplN	S	MMR	1.642612479	7.809597558
266	Rao et al. 2005	Hunting patterns in tropical forests adjoining the Hkakaborazi National Park, north Myanmar	NA	21	2005	Myanmar	NA	0.472	8.16652	Arctonyx collaris	mammal	mammal	Khakakaborazi National Park	Khakaborazi	II	high	Southeastern Asia	poaching	Impact	Asia	local	Combined	Pressure	Interv-anicount	offtakepoplN	S	MMR	1.642612479	7.809597558
267	Rao et al. 2005	Hunting patterns in tropical forests adjoining the Hkakaborazi National Park, north Myanmar	NA	21	2005	Myanmar	NA	0.472	1.14268	Prionodon pardicolor	mammal	mammal	Khakakaborazi National Park	Khakaborazi	II	high	Southeastern Asia	poaching	Impact	Asia	local	Combined	Pressure	Interv-anicount	offtakepoplN	S	MMR	1.642612479	7.809597558
268	Rao et al. 2005	Hunting patterns in tropical forests adjoining the Hkakaborazi National Park, north Myanmar	NA	21	2005	Myanmar	NA	0.472	0.22699	Dremomys lokriah	mammal	mammal	Khakakaborazi National Park	Khakaborazi	II	high	Southeastern Asia	poaching	Impact	Asia	local	Combined	Pressure	Interv-anicount	offtakepoplN	S	MMR	1.642612479	7.809597558
269	Rao et al. 2005	Hunting patterns in tropical forests adjoining the Hkakaborazi National Park, north Myanmar	NA	21	2005	Myanmar	NA	0.472	6.699	Bunopithecus hoolock	mammal	mammal	Khakakaborazi National Park	Khakaborazi	II	high	Southeastern Asia	poaching	Impact	Asia	local	Combined	Pressure	Interv-anicount	offtakepoplN	S	MMR	1.642612479	7.809597558
271	Rao et al. 2005	Hunting patterns in tropical forests adjoining the Hkakaborazi National Park, north Myanmar	NA	21	2005	Myanmar	NA	0.472	4.86171	Manis javanica	mammal	mammal	Khakakaborazi National Park	Khakaborazi	II	high	Southeastern Asia	poaching	Impact	Asia	local	Combined	Pressure	Interv-anicount	offtakepoplN	S	MMR	1.642612479	7.809597558
273	Rao et al. 2005	Hunting patterns in tropical forests adjoining the Hkakaborazi National Park, north Myanmar	NA	21	2005	Myanmar	NA	0.472	7.15799	Felis chaus	mammal	mammal	Khakakaborazi National Park	Khakaborazi	II	high	Southeastern Asia	poaching	Impact	Asia	local	Combined	Pressure	Interv-anicount	offtakepoplN	S	MMR	1.642612479	7.809597558
274	Rao et al. 2005	Hunting patterns in tropical forests adjoining the Hkakaborazi National Park, north Myanmar	NA	21	2005	Myanmar	NA	0.472	177.5229	Rusa unicolor	mammal	mammal	Khakakaborazi National Park	Khakaborazi	II	high	Southeastern Asia	poaching	Impact	Asia	local	Combined	Pressure	Interv-anicount	offtakepoplN	S	MMR	1.642612479	7.809597558
276	Rao et al. 2005	Hunting patterns in tropical forests adjoining the Hkakaborazi National Park, north Myanmar	1	21	2006	Nigeria	central	0.466	1.53931	Manis tricuspis	mammal	mammal	Cross River National Park	Cross River	II	high	Central Africa	poaching	Impact	Africa	landscape	Combined	Pressure	Marketsurvey	offtakeN	S	NGA	0.825309491	6.851311953
277	Rao et al. 2005	Hunting patterns in tropical forests adjoining the Hkakaborazi National Park, north Myanmar	1	21	2006	Nigeria	central	0.466	3.25498	Cercopithecus erythrotis	mammal	mammal	Cross River National Park	Cross River	II	high	Central Africa	poaching	Impact	Africa	landscape	Combined	Pressure	Marketsurvey	offtakeN	S	NGA	0.825309491	6.851311953
278	Rao et al. 2005	Hunting patterns in tropical forests adjoining the Hkakaborazi National Park, north Myanmar	1	21	2006	Nigeria	central	0.466	3.98017	Cercopithecus mona	mammal	mammal	Cross River National Park	Cross River	II	high	Central Africa	poaching	Impact	Africa	landscape	Combined	Pressure	Marketsurvey	offtakeN	S	NGA	0.825309491	6.851311953
279	Rao et al. 2005	Hunting patterns in tropical forests adjoining the Hkakaborazi National Park, north Myanmar	1	21	2006	Nigeria	central	0.466	5.25691	Cercopithecus nictitans	mammal	mammal	Cross River National Park	Cross River	II	high	Central Africa	poaching	Impact	Africa	landscape	Combined	Pressure	Marketsurvey	offtakeN	S	NGA	0.825309491	6.851311953
280	Rao et al. 2005	Hunting patterns in tropical forests adjoining the Hkakaborazi National Park, north Myanmar	1	21	2006	Nigeria	central	0.466	7.29307	Cercocebus torquatus	mammal	mammal	Cross River National Park	Cross River	II	high	Central Africa	poaching	Impact	Africa	landscape	Combined	Pressure	Marketsurvey	offtakeN	S	NGA	0.825309491	6.851311953
281	Rao et al. 2005	Hunting patterns in tropical forests adjoining the Hkakaborazi National Park, north Myanmar	1	21	2006	Nigeria	central	0.466	14.2533	Mandrillus leucophaeus	mammal	mammal	Cross River National Park	Cross River	II	high	Central Africa	poaching	Impact	Africa	landscape	Combined	Pressure	Marketsurvey	offtakeN	S	NGA	0.825309491	6.851311953
282	Rao et al. 2005	Hunting patterns in tropical forests adjoining the Hkakaborazi National Park, north Myanmar	1	21	2006	Nigeria	central	0.466	8.86571	Piliocolobus preussi	mammal	mammal	Cross River National Park	Cross River	II	high	Central Africa	poaching	Impact	Africa	landscape	Combined	Pressure	Marketsurvey	offtakeN	S	NGA	0.825309491	6.851311953
283	Rao et al. 2005	Hunting patterns in tropical forests adjoining the Hkakaborazi National Park, north Myanmar	1	21	2006	Nigeria	central	0.466	45	Pan troglodytes	mammal	mammal	Cross River National Park	Cross River	II	high	Central Africa	poaching	Impact	Africa	landscape	Combined	Pressure	Marketsurvey	offtakeN	S	NGA	0.825309491	6.851311953
284	Rao et al. 2005	Hunting patterns in tropical forests adjoining the Hkakaborazi National Park, north Myanmar	NA	21	2006	Nigeria	central	0.466	0.46	Sciurid spp	mammal	mammal	Cross River National Park	Cross River	II	high	Central Africa	poaching	Impact	Africa	landscape	Combined	Pressure	Marketsurvey	offtakeN	S	NGA	0.825309491	6.851311953
285	Rao et al. 2005	Hunting patterns in tropical forests adjoining the Hkakaborazi National Park, north Myanmar	NA	21	2006	Nigeria	central	0.466	2.87565	Atherurus africanus	mammal	mammal	Cross River National Park	Cross River	II	high	Central Africa	poaching	Impact	Africa	landscape	Combined	Pressure	Marketsurvey	offtakeN	S	NGA	0.825309491	6.851311953
286	Rao et al. 2005	Hunting patterns in tropical forests adjoining the Hkakaborazi National Park, north Myanmar	NA	21	2006	Nigeria	central	0.466	3.75085	Thryonomys swinderianus	mammal	mammal	Cross River National Park	Cross River	II	high	Central Africa	poaching	Impact	Africa	landscape	Combined	Pressure	Marketsurvey	offtakeN	S	NGA	0.825309491	6.851311953
287	Rao et al. 2005	Hunting patterns in tropical forests adjoining the Hkakaborazi National Park, north Myanmar	NA	21	2006	Nigeria	central	0.466	1.28	Cricetomys emini	mammal	mammal	Cross River National Park	Cross River	II	high	Central Africa	poaching	Impact	Africa	landscape	Combined	Pressure	Marketsurvey	offtakeN	S	NGA	0.825309491	6.851311953
288	Rao et al. 2005	Hunting patterns in tropical forests adjoining the Hkakaborazi National Park, north Myanmar	NA	21	2006	Nigeria	central	0.466	1.65	Genetta spp.	mammal	mammal	Cross River National Park	Cross River	II	high	Central Africa	poaching	Impact	Africa	landscape	Combined	Pressure	Marketsurvey	offtakeN	S	NGA	0.825309491	6.851311953
289	Rao et al. 2005	Hunting patterns in tropical forests adjoining the Hkakaborazi National Park, north Myanmar	NA	21	2006	Nigeria	central	0.466	12.07558	Civettictis civetta	mammal	mammal	Cross River National Park	Cross River	II	high	Central Africa	poaching	Impact	Africa	landscape	Combined	Pressure	Marketsurvey	offtakeN	S	NGA	0.825309491	6.851311953
290	Rao et al. 2005	Hunting patterns in tropical forests adjoining the Hkakaborazi National Park, north Myanmar	NA	21	2006	Nigeria	central	0.466	2.1672	Nandinia binotata	mammal	mammal	Cross River National Park	Cross River	II	high	Central Africa	poaching	Impact	Africa	landscape	Combined	Pressure	Marketsurvey	offtakeN	S	NGA	0.825309491	6.851311953
291	Rao et al. 2005	Hunting patterns in tropical forests adjoining the Hkakaborazi National Park, north Myanmar	NA	21	2006	Nigeria	central	0.466	70.00031	Potamochoerus porcus	mammal	mammal	Cross River National Park	Cross River	II	high	Central Africa	poaching	Impact	Africa	landscape	Combined	Pressure	Marketsurvey	offtakeN	S	NGA	0.825309491	6.851311953
292	Rao et al. 2005	Hunting patterns in tropical forests adjoining the Hkakaborazi National Park, north Myanmar	NA	21	2006	Nigeria	central	0.466	10.85	Hyemoschus aquaticus	mammal	mammal	Cross River National Park	Cross River	II	high	Central Africa	poaching	Impact	Africa	landscape	Combined	Pressure	Marketsurvey	offtakeN	S	NGA	0.825309491	6.851311953
293	Rao et al. 2005	Hunting patterns in tropical forests adjoining the Hkakaborazi National Park, north Myanmar	NA	21	2006	Nigeria	central	0.466	592.666	Syncerus caffer	mammal	mammal	Cross River National Park	Cross River	II	high	Central Africa	poaching	Impact	Africa	landscape	Combined	Pressure	Marketsurvey	offtakeN	S	NGA	0.825309491	6.851311953
294	Rao et al. 2005	Hunting patterns in tropical forests adjoining the Hkakaborazi National Park, north Myanmar	NA	21	2006	Nigeria	central	0.466	69.4	Tragelaphus spp	mammal	mammal	Cross River National Park	Cross River	II	high	Central Africa	poaching	Impact	Africa	landscape	Combined	Pressure	Marketsurvey	offtakeN	S	NGA	0.825309491	6.851311953
295	Rao et al. 2005	Hunting patterns in tropical forests adjoining the Hkakaborazi National Park, north Myanmar	NA	21	2006	Nigeria	central	0.466	4.89605	Philantomba monticola	mammal	mammal	Cross River National Park	Cross River	II	high	Central Africa	poaching	Impact	Africa	landscape	Combined	Pressure	Marketsurvey	offtakeN	S	NGA	0.825309491	6.851311953
296	Rao et al. 2005	Hunting patterns in tropical forests adjoining the Hkakaborazi National Park, north Myanmar	NA	21	2006	Nigeria	central	0.466	18.38642	Cephalophus ogilbyi	mammal	mammal	Cross River National Park	Cross River	II	high	Central Africa	poaching	Impact	Africa	landscape	Combined	Pressure	Marketsurvey	offtakeN	S	NGA	0.825309491	6.851311953
297	Rao et al. 2005	Hunting patterns in tropical forests adjoining the Hkakaborazi National Park, north Myanmar	NA	21	2006	Nigeria	central	0.466	20	Cephalophus dorsalis	mammal	mammal	Cross River National Park	Cross River	II	high	Central Africa	poaching	Impact	Africa	landscape	Combined	Pressure	Marketsurvey	offtakeN	S	NGA	0.825309491	6.851311953
304	Rao et al. 2005	Hunting patterns in tropical forests adjoining the Hkakaborazi National Park, north Myanmar	1	21	2006	Nigeria	central	0.466	4750	Loxodonta africana	mammal	mammal	Cross River National Park	Cross River	II	high	Central Africa	poaching	Impact	Africa	landscape	Combined	Pressure	Marketsurvey	offtakeN	S	NGA	0.825309491	6.851311953
305	Rao et al. 2005	Hunting patterns in tropical forests adjoining the Hkakaborazi National Park, north Myanmar	1	21	2006	Cameroon	central	0.457	1.53931	Manis tricuspis	mammal	mammal	Korup National Park	Korup	II	high	Central Africa	poaching	Impact	Africa	landscape	Combined	Pressure	Marketsurvey	offtakeN	S	CMR	0	0.57860262
306	Rao et al. 2005	Hunting patterns in tropical forests adjoining the Hkakaborazi National Park, north Myanmar	1	21	2006	Cameroon	central	0.457	3.25498	Cercopithecus erythrotis	mammal	mammal	Korup National Park	Korup	II	high	Central Africa	poaching	Impact	Africa	landscape	Combined	Pressure	Marketsurvey	offtakeN	S	CMR	0	0.57860262
307	Rao et al. 2005	Hunting patterns in tropical forests adjoining the Hkakaborazi National Park, north Myanmar	1	21	2006	Cameroon	central	0.457	3.98017	Cercopithecus mona	mammal	mammal	Korup National Park	Korup	II	high	Central Africa	poaching	Impact	Africa	landscape	Combined	Pressure	Marketsurvey	offtakeN	S	CMR	0	0.57860262
308	Rao et al. 2005	Hunting patterns in tropical forests adjoining the Hkakaborazi National Park, north Myanmar	1	21	2006	Cameroon	central	0.457	5.25691	Cercopithecus nictitans	mammal	mammal	Korup National Park	Korup	II	high	Central Africa	poaching	Impact	Africa	landscape	Combined	Pressure	Marketsurvey	offtakeN	S	CMR	0	0.57860262
309	Rao et al. 2005	Hunting patterns in tropical forests adjoining the Hkakaborazi National Park, north Myanmar	1	21	2006	Cameroon	central	0.457	7.29307	Cercocebus torquatus	mammal	mammal	Korup National Park	Korup	II	high	Central Africa	poaching	Impact	Africa	landscape	Combined	Pressure	Marketsurvey	offtakeN	S	CMR	0	0.57860262
310	Rao et al. 2005	Hunting patterns in tropical forests adjoining the Hkakaborazi National Park, north Myanmar	1	21	2006	Cameroon	central	0.457	14.2533	Mandrillus leucophaeus	mammal	mammal	Korup National Park	Korup	II	high	Central Africa	poaching	Impact	Africa	landscape	Combined	Pressure	Marketsurvey	offtakeN	S	CMR	0	0.57860262
311	Rao et al. 2005	Hunting patterns in tropical forests adjoining the Hkakaborazi National Park, north Myanmar	1	21	2006	Cameroon	central	0.457	8.86571	Piliocolobus preussi	mammal	mammal	Korup National Park	Korup	II	high	Central Africa	poaching	Impact	Africa	landscape	Combined	Pressure	Marketsurvey	offtakeN	S	CMR	0	0.57860262
312	Rao et al. 2005	Hunting patterns in tropical forests adjoining the Hkakaborazi National Park, north Myanmar	1	21	2006	Cameroon	central	0.457	45	Pan troglodytes	mammal	mammal	Korup National Park	Korup	II	high	Central Africa	poaching	Impact	Africa	landscape	Combined	Pressure	Marketsurvey	offtakeN	S	CMR	0	0.57860262
313	Rao et al. 2005	Hunting patterns in tropical forests adjoining the Hkakaborazi National Park, north Myanmar	NA	21	2006	Cameroon	central	0.457	0.46	Sciurid spp	mammal	mammal	Korup National Park	Korup	II	high	Central Africa	poaching	Impact	Africa	landscape	Combined	Pressure	Marketsurvey	offtakeN	S	CMR	0	0.57860262
314	Rao et al. 2005	Hunting patterns in tropical forests adjoining the Hkakaborazi National Park, north Myanmar	NA	21	2006	Cameroon	central	0.457	2.87565	Atherurus africanus	mammal	mammal	Korup National Park	Korup	II	high	Central Africa	poaching	Impact	Africa	landscape	Combined	Pressure	Marketsurvey	offtakeN	S	CMR	0	0.57860262
315	Rao et al. 2005	Hunting patterns in tropical forests adjoining the Hkakaborazi National Park, north Myanmar	NA	21	2006	Cameroon	central	0.457	3.75085	Thryonomys swinderianus	mammal	mammal	Korup National Park	Korup	II	high	Central Africa	poaching	Impact	Africa	landscape	Combined	Pressure	Marketsurvey	offtakeN	S	CMR	0	0.57860262
316	Rao et al. 2005	Hunting patterns in tropical forests adjoining the Hkakaborazi National Park, north Myanmar	NA	21	2006	Cameroon	central	0.457	1.28	Cricetomys emini	mammal	mammal	Korup National Park	Korup	II	high	Central Africa	poaching	Impact	Africa	landscape	Combined	Pressure	Marketsurvey	offtakeN	S	CMR	0	0.57860262
317	Rao et al. 2005	Hunting patterns in tropical forests adjoining the Hkakaborazi National Park, north Myanmar	NA	21	2006	Cameroon	central	0.457	1.65	Genetta spp.	mammal	mammal	Korup National Park	Korup	II	high	Central Africa	poaching	Impact	Africa	landscape	Combined	Pressure	Marketsurvey	offtakeN	S	CMR	0	0.57860262
318	Rao et al. 2005	Hunting patterns in tropical forests adjoining the Hkakaborazi National Park, north Myanmar	NA	21	2006	Cameroon	central	0.457	12.07558	Civettictis civetta	mammal	mammal	Korup National Park	Korup	II	high	Central Africa	poaching	Impact	Africa	landscape	Combined	Pressure	Marketsurvey	offtakeN	S	CMR	0	0.57860262
319	Rao et al. 2005	Hunting patterns in tropical forests adjoining the Hkakaborazi National Park, north Myanmar	NA	21	2006	Cameroon	central	0.457	2.1672	Nandinia binotata	mammal	mammal	Korup National Park	Korup	II	high	Central Africa	poaching	Impact	Africa	landscape	Combined	Pressure	Marketsurvey	offtakeN	S	CMR	0	0.57860262
320	Rao et al. 2005	Hunting patterns in tropical forests adjoining the Hkakaborazi National Park, north Myanmar	NA	21	2006	Cameroon	central	0.457	70.00031	Potamochoerus porcus	mammal	mammal	Korup National Park	Korup	II	high	Central Africa	poaching	Impact	Africa	landscape	Combined	Pressure	Marketsurvey	offtakeN	S	CMR	0	0.57860262
321	Rao et al. 2005	Hunting patterns in tropical forests adjoining the Hkakaborazi National Park, north Myanmar	NA	21	2006	Cameroon	central	0.457	10.85	Hyemoschus aquaticus	mammal	mammal	Korup National Park	Korup	II	high	Central Africa	poaching	Impact	Africa	landscape	Combined	Pressure	Marketsurvey	offtakeN	S	CMR	0	0.57860262
322	Rao et al. 2005	Hunting patterns in tropical forests adjoining the Hkakaborazi National Park, north Myanmar	NA	21	2006	Cameroon	central	0.457	592.666	Syncerus caffer	mammal	mammal	Korup National Park	Korup	II	high	Central Africa	poaching	Impact	Africa	landscape	Combined	Pressure	Marketsurvey	offtakeN	S	CMR	0	0.57860262
323	Rao et al. 2005	Hunting patterns in tropical forests adjoining the Hkakaborazi National Park, north Myanmar	NA	21	2006	Cameroon	central	0.457	69.4	Tragelaphus spp	mammal	mammal	Korup National Park	Korup	II	high	Central Africa	poaching	Impact	Africa	landscape	Combined	Pressure	Marketsurvey	offtakeN	S	CMR	0	0.57860262
324	Rao et al. 2005	Hunting patterns in tropical forests adjoining the Hkakaborazi National Park, north Myanmar	NA	21	2006	Cameroon	central	0.457	4.89605	Philatomba monticola	mammal	mammal	Korup National Park	Korup	II	high	Central Africa	poaching	Impact	Africa	landscape	Combined	Pressure	Marketsurvey	offtakeN	S	CMR	0	0.57860262
325	Rao et al. 2005	Hunting patterns in tropical forests adjoining the Hkakaborazi National Park, north Myanmar	NA	21	2006	Cameroon	central	0.457	18.38642	Cephalophus ogilbyi	mammal	mammal	Korup National Park	Korup	II	high	Central Africa	poaching	Impact	Africa	landscape	Combined	Pressure	Marketsurvey	offtakeN	S	CMR	0	0.57860262
326	Rao et al. 2005	Hunting patterns in tropical forests adjoining the Hkakaborazi National Park, north Myanmar	NA	21	2006	Cameroon	central	0.457	20	Cephalophus dorsalis	mammal	mammal	Korup National Park	Korup	II	high	Central Africa	poaching	Impact	Africa	landscape	Combined	Pressure	Marketsurvey	offtakeN	S	CMR	0	0.57860262
333	Rao et al. 2005	Hunting patterns in tropical forests adjoining the Hkakaborazi National Park, north Myanmar	1	21	2006	Cameroon	central	0.457	4750	Loxodonta africana	mammal	mammal	Korup National Park	Korup	II	high	Central Africa	poaching	Impact	Africa	landscape	Combined	Pressure	Marketsurvey	offtakeN	S	CMR	0	0.57860262
334	Nielsen 2006	Importance, cause and effect of bushmeat hunting in the Udzungwa Mountains, Tanzania: Implications for community based wildlife management	1	22	2006	Tanzania	east	0.419	5.04129	Cercopithecus mitis	mammal	mammal	Dabaga Forest Reserve	DabagaNew	IV	medium	East Africa	poaching	Impact	Africa	local	Combined	Pressure	Interv-anicount	offtakepoplN	NS	TZA	0	5.552238806
335	Nielsen 2006	Importance, cause and effect of bushmeat hunting in the Udzungwa Mountains, Tanzania: Implications for community based wildlife management	1	22	2006	Tanzania	east	0.419	3.69599	Chlorocebus aethiops	mammal	mammal	Dabaga Forest Reserve	DabagaNew	IV	medium	East Africa	poaching	Impact	Africa	local	Combined	Pressure	Interv-anicount	offtakepoplN	NS	TZA	0	5.552238806
336	Nielsen 2006	Importance, cause and effect of bushmeat hunting in the Udzungwa Mountains, Tanzania: Implications for community based wildlife management	1	22	2006	Tanzania	east	0.419	1.1	Galagoides spp.	mammal	mammal	Dabaga Forest Reserve	DabagaNew	IV	medium	East Africa	poaching	Impact	Africa	local	Combined	Pressure	Interv-anicount	offtakepoplN	NS	TZA	0	5.552238806
337	Nielsen 2006	Importance, cause and effect of bushmeat hunting in the Udzungwa Mountains, Tanzania: Implications for community based wildlife management	1	22	2006	Tanzania	east	0.419	0.4	Rhynchocyon spp.	mammal	mammal	Dabaga Forest Reserve	DabagaNew	IV	medium	East Africa	poaching	Impact	Africa	local	Combined	Pressure	Interv-anicount	offtakepoplN	NS	TZA	0	5.552238806
338	Nielsen 2006	Importance, cause and effect of bushmeat hunting in the Udzungwa Mountains, Tanzania: Implications for community based wildlife management	1	22	2006	Tanzania	east	0.419	0.3	Protoxerini spp.	mammal	mammal	Dabaga Forest Reserve	DabagaNew	IV	medium	East Africa	poaching	Impact	Africa	local	Combined	Pressure	Interv-anicount	offtakepoplN	NS	TZA	0	5.552238806
339	Nielsen 2006	Importance, cause and effect of bushmeat hunting in the Udzungwa Mountains, Tanzania: Implications for community based wildlife management	0	22	2006	Tanzania	east	0.419	1.26752	Cricetomys gambianus	mammal	mammal	Dabaga Forest Reserve	DabagaNew	IV	medium	East Africa	poaching	Impact	Africa	local	Combined	Pressure	Interv-anicount	offtakepoplN	NS	TZA	0	5.552238806
340	Nielsen 2006	Importance, cause and effect of bushmeat hunting in the Udzungwa Mountains, Tanzania: Implications for community based wildlife management	1	22	2006	Tanzania	east	0.419	6.6	Thryonomys spp.	mammal	mammal	Dabaga Forest Reserve	DabagaNew	IV	medium	East Africa	poaching	Impact	Africa	local	Combined	Pressure	Interv-anicount	offtakepoplN	NS	TZA	0	5.552238806
341	Nielsen 2006	Importance, cause and effect of bushmeat hunting in the Udzungwa Mountains, Tanzania: Implications for community based wildlife management	1	22	2006	Tanzania	east	0.419	0.29	Mustelidae spp.	mammal	mammal	Dabaga Forest Reserve	DabagaNew	IV	medium	East Africa	poaching	Impact	Africa	local	Combined	Pressure	Interv-anicount	offtakepoplN	NS	TZA	0	5.552238806
342	Nielsen 2006	Importance, cause and effect of bushmeat hunting in the Udzungwa Mountains, Tanzania: Implications for community based wildlife management	1	22	2006	Tanzania	east	0.419	1.65	Genetta spp.	mammal	mammal	Dabaga Forest Reserve	DabagaNew	IV	medium	East Africa	poaching	Impact	Africa	local	Combined	Pressure	Interv-anicount	offtakepoplN	NS	TZA	0	5.552238806
343	Nielsen 2006	Importance, cause and effect of bushmeat hunting in the Udzungwa Mountains, Tanzania: Implications for community based wildlife management	1	22	2006	Tanzania	east	0.419	2.75	Hyracoidea spp.	mammal	mammal	Dabaga Forest Reserve	DabagaNew	IV	medium	East Africa	poaching	Impact	Africa	local	Combined	Pressure	Interv-anicount	offtakepoplN	NS	TZA	0	5.552238806
344	Nielsen 2006	Importance, cause and effect of bushmeat hunting in the Udzungwa Mountains, Tanzania: Implications for community based wildlife management	1	22	2006	Tanzania	east	0.419	69.06379	Potamochoerus larvatus	mammal	mammal	Dabaga Forest Reserve	DabagaNew	IV	medium	East Africa	poaching	Impact	Africa	local	Combined	Pressure	Interv-anicount	offtakepoplN	NS	TZA	0	5.552238806
345	Nielsen 2006	Importance, cause and effect of bushmeat hunting in the Udzungwa Mountains, Tanzania: Implications for community based wildlife management	1	22	2006	Tanzania	east	0.419	4.89605	Philatomba monticola	mammal	mammal	Dabaga Forest Reserve	DabagaNew	IV	medium	East Africa	poaching	Impact	Africa	local	Combined	Pressure	Interv-anicount	offtakepoplN	NS	TZA	0	5.552238806
346	Nielsen 2006	Importance, cause and effect of bushmeat hunting in the Udzungwa Mountains, Tanzania: Implications for community based wildlife management	1	22	2006	Tanzania	east	0.419	12.72451	Cephalophus natalensis	mammal	mammal	Dabaga Forest Reserve	DabagaNew	IV	medium	East Africa	poaching	Impact	Africa	local	Combined	Pressure	Interv-anicount	offtakepoplN	NS	TZA	0	5.552238806
348	Nielsen 2006	Importance, cause and effect of bushmeat hunting in the Udzungwa Mountains, Tanzania: Implications for community based wildlife management	0	22	2006	Tanzania	east	0.419	4.89605	Philatomba monticola	mammal	mammal	Kilombero Scarp Forest Reserve	West Kilombero Scarp	IV	medium	East Africa	poaching	Impact	Africa	local	Combined	Pressure	Interv-anicount	offtakepoplN	NS	TZA	0	5.552238806
349	Nielsen 2006	Importance, cause and effect of bushmeat hunting in the Udzungwa Mountains, Tanzania: Implications for community based wildlife management	0	22	2006	Tanzania	east	0.419	12.72451	Cephalophus natalensis	mammal	mammal	Kilombero Scarp Forest Reserve	West Kilombero Scarp	IV	medium	East Africa	poaching	Impact	Africa	local	Combined	Pressure	Interv-anicount	offtakepoplN	NS	TZA	0	5.552238806
350	Nielsen 2006	Importance, cause and effect of bushmeat hunting in the Udzungwa Mountains, Tanzania: Implications for community based wildlife management	0	22	2006	Tanzania	east	0.419	56.85702	Cephalophus spadix	mammal	mammal	Kilombero Scarp Forest Reserve	West Kilombero Scarp	IV	medium	East Africa	poaching	Impact	Africa	local	Combined	Pressure	Interv-anicount	offtakepoplN	NS	TZA	0	5.552238806
351	Nielsen 2006	Importance, cause and effect of bushmeat hunting in the Udzungwa Mountains, Tanzania: Implications for community based wildlife management	0	22	2006	Tanzania	east	0.419	69.06379	Potamochoerus larvatus	mammal	mammal	Kilombero Scarp Forest Reserve	West Kilombero Scarp	IV	medium	East Africa	poaching	Impact	Africa	local	Combined	Pressure	Interv-anicount	offtakepoplN	NS	TZA	0	5.552238806
352	Nielsen 2006	Importance, cause and effect of bushmeat hunting in the Udzungwa Mountains, Tanzania: Implications for community based wildlife management	0	22	2006	Tanzania	east	0.419	2.75	Hyracoidea spp.	mammal	mammal	Kilombero Scarp Forest Reserve	West Kilombero Scarp	IV	medium	East Africa	poaching	Impact	Africa	local	Combined	Pressure	Interv-anicount	offtakepoplN	NS	TZA	0	5.552238806
353	Nielsen 2006	Importance, cause and effect of bushmeat hunting in the Udzungwa Mountains, Tanzania: Implications for community based wildlife management	0	22	2006	Tanzania	east	0.419	1.26752	Cricetomys gambianus	mammal	mammal	Kilombero Scarp Forest Reserve	West Kilombero Scarp	IV	medium	East Africa	poaching	Impact	Africa	local	Combined	Pressure	Interv-anicount	offtakepoplN	NS	TZA	0	5.552238806
354	De Merode & Cowlishaw 2006	Species Protection, the Changing Informal Economy, and the Politics of Access to the Bushmeat Trade in the Democratic	1	23	2006	CongoDRC	central	0.292	3824.54	Loxodonta africana	mammal	mammal	Garamba National Park	Garamba	II	high	Central Africa	poaching	Impact	Africa	local	Combined	Pressure	Marketsurvey	offtakeN	S	COD	0.140900196	-0.829457364
355	De Merode & Cowlishaw 2006	Species Protection, the Changing Informal Economy, and the Politics of Access to the Bushmeat Trade in the Democratic	NA	23	2006	CongoDRC	central	0.292	1536.31	Hippopotamus amphibius	mammal	mammal	Garamba National Park	Garamba	II	high	Central Africa	poaching	Impact	Africa	local	Combined	Pressure	Marketsurvey	offtakeN	S	COD	0.140900196	-0.829457364
356	De Merode & Cowlishaw 2006	Species Protection, the Changing Informal Economy, and the Politics of Access to the Bushmeat Trade in the Democratic	1	23	2006	CongoDRC	central	0.292	592.666	Syncerus caffer	mammal	mammal	Garamba National Park	Garamba	II	high	Central Africa	poaching	Impact	Africa	local	Combined	Pressure	Marketsurvey	offtakeN	S	COD	0.140900196	-0.829457364
357	De Merode & Cowlishaw 2006	Species Protection, the Changing Informal Economy, and the Politics of Access to the Bushmeat Trade in the Democratic	NA	23	2006	CongoDRC	central	0.292	270.9984	Tragelaphus eurycerus	mammal	mammal	Garamba National Park	Garamba	II	high	Central Africa	poaching	Impact	Africa	local	Combined	Pressure	Marketsurvey	offtakeN	S	COD	0.140900196	-0.829457364
358	De Merode & Cowlishaw 2006	Species Protection, the Changing Informal Economy, and the Politics of Access to the Bushmeat Trade in the Democratic	NA	23	2006	CongoDRC	central	0.292	204.3935	Kobus ellipsiprymnus	mammal	mammal	Garamba National Park	Garamba	II	high	Central Africa	poaching	Impact	Africa	local	Combined	Pressure	Marketsurvey	offtakeN	S	COD	0.140900196	-0.829457364
359	De Merode & Cowlishaw 2006	Species Protection, the Changing Informal Economy, and the Politics of Access to the Bushmeat Trade in the Democratic	NA	23	2006	CongoDRC	central	0.292	160.9379	Alcelaphus buselaphus	mammal	mammal	Garamba National Park	Garamba	II	high	Central Africa	poaching	Impact	Africa	local	Combined	Pressure	Marketsurvey	offtakeN	S	COD	0.140900196	-0.829457364
360	De Merode & Cowlishaw 2006	Species Protection, the Changing Informal Economy, and the Politics of Access to the Bushmeat Trade in the Democratic	NA	23	2006	CongoDRC	central	0.292	75.55425	Tragelaphus spekii	mammal	mammal	Garamba National Park	Garamba	II	high	Central Africa	poaching	Impact	Africa	local	Combined	Pressure	Marketsurvey	offtakeN	S	COD	0.140900196	-0.829457364
361	De Merode & Cowlishaw 2006	Species Protection, the Changing Informal Economy, and the Politics of Access to the Bushmeat Trade in the Democratic	NA	23	2006	CongoDRC	central	0.292	43.28895	Redunca redunca	mammal	mammal	Garamba National Park	Garamba	II	high	Central Africa	poaching	Impact	Africa	local	Combined	Pressure	Marketsurvey	offtakeN	S	COD	0.140900196	-0.829457364
362	De Merode & Cowlishaw 2006	Species Protection, the Changing Informal Economy, and the Politics of Access to the Bushmeat Trade in the Democratic	NA	23	2006	CongoDRC	central	0.292	43.25039	Tragelaphus scriptus	mammal	mammal	Garamba National Park	Garamba	II	high	Central Africa	poaching	Impact	Africa	local	Combined	Pressure	Marketsurvey	offtakeN	S	COD	0.140900196	-0.829457364
363	De Merode & Cowlishaw 2006	Species Protection, the Changing Informal Economy, and the Politics of Access to the Bushmeat Trade in the Democratic	NA	23	2006	CongoDRC	central	0.292	80.03521	Kobus kob	mammal	mammal	Garamba National Park	Garamba	II	high	Central Africa	poaching	Impact	Africa	local	Combined	Pressure	Marketsurvey	offtakeN	S	COD	0.140900196	-0.829457364
364	De Merode & Cowlishaw 2006	Species Protection, the Changing Informal Economy, and the Politics of Access to the Bushmeat Trade in the Democratic	NA	23	2006	CongoDRC	central	0.292	70.00031	Potamochoerus porcus	mammal	mammal	Garamba National Park	Garamba	II	high	Central Africa	poaching	Impact	Africa	local	Combined	Pressure	Marketsurvey	offtakeN	S	COD	0.140900196	-0.829457364
365	De Merode & Cowlishaw 2006	Species Protection, the Changing Informal Economy, and the Politics of Access to the Bushmeat Trade in the Democratic	NA	23	2006	CongoDRC	central	0.292	82.49999	Phacochoerus africanus	mammal	mammal	Garamba National Park	Garamba	II	high	Central Africa	poaching	Impact	Africa	local	Combined	Pressure	Marketsurvey	offtakeN	S	COD	0.140900196	-0.829457364
366	De Merode & Cowlishaw 2006	Species Protection, the Changing Informal Economy, and the Politics of Access to the Bushmeat Trade in the Democratic	NA	23	2006	CongoDRC	central	0.292	198.1305	Hylochoerus meinertzhageni	mammal	mammal	Garamba National Park	Garamba	II	high	Central Africa	poaching	Impact	Africa	local	Combined	Pressure	Marketsurvey	offtakeN	S	COD	0.140900196	-0.829457364
367	De Merode & Cowlishaw 2006	Species Protection, the Changing Informal Economy, and the Politics of Access to the Bushmeat Trade in the Democratic	NA	23	2006	CongoDRC	central	0.292	45	Pan troglodytes	mammal	mammal	Garamba National Park	Garamba	II	high	Central Africa	poaching	Impact	Africa	local	Combined	Pressure	Marketsurvey	offtakeN	S	COD	0.140900196	-0.829457364
368	De Merode & Cowlishaw 2006	Species Protection, the Changing Informal Economy, and the Politics of Access to the Bushmeat Trade in the Democratic	NA	23	2006	CongoDRC	central	0.292	56.1752	Orycteropus afer	mammal	mammal	Garamba National Park	Garamba	II	high	Central Africa	poaching	Impact	Africa	local	Combined	Pressure	Marketsurvey	offtakeN	S	COD	0.140900196	-0.829457364
369	De Merode & Cowlishaw 2006	Species Protection, the Changing Informal Economy, and the Politics of Access to the Bushmeat Trade in the Democratic	NA	23	2006	CongoDRC	central	0.292	20	Cephalophus dorsalis	mammal	mammal	Garamba National Park	Garamba	II	high	Central Africa	poaching	Impact	Africa	local	Combined	Pressure	Marketsurvey	offtakeN	S	COD	0.140900196	-0.829457364
370	De Merode & Cowlishaw 2006	Species Protection, the Changing Informal Economy, and the Politics of Access to the Bushmeat Trade in the Democratic	NA	23	2006	CongoDRC	central	0.292	12.11457	Cephalophus rufilatus	mammal	mammal	Garamba National Park	Garamba	II	high	Central Africa	poaching	Impact	Africa	local	Combined	Pressure	Marketsurvey	offtakeN	S	COD	0.140900196	-0.829457364
371	De Merode & Cowlishaw 2006	Species Protection, the Changing Informal Economy, and the Politics of Access to the Bushmeat Trade in the Democratic	NA	23	2006	CongoDRC	central	0.292	4.89605	Philatomba monticola	mammal	mammal	Garamba National Park	Garamba	II	high	Central Africa	poaching	Impact	Africa	local	Combined	Pressure	Marketsurvey	offtakeN	S	COD	0.140900196	-0.829457364
372	De Merode & Cowlishaw 2006	Species Protection, the Changing Informal Economy, and the Politics of Access to the Bushmeat Trade in the Democratic	NA	23	2006	CongoDRC	central	0.292	15.63915	Sylvicapra grimmia	mammal	mammal	Garamba National Park	Garamba	II	high	Central Africa	poaching	Impact	Africa	local	Combined	Pressure	Marketsurvey	offtakeN	S	COD	0.140900196	-0.829457364
373	De Merode & Cowlishaw 2006	Species Protection, the Changing Informal Economy, and the Politics of Access to the Bushmeat Trade in the Democratic	NA	23	2006	CongoDRC	central	0.292	7.9663	Erythrocebus patas	mammal	mammal	Garamba National Park	Garamba	II	high	Central Africa	poaching	Impact	Africa	local	Combined	Pressure	Marketsurvey	offtakeN	S	COD	0.140900196	-0.829457364
374	De Merode & Cowlishaw 2006	Species Protection, the Changing Informal Economy, and the Politics of Access to the Bushmeat Trade in the Democratic	NA	23	2006	CongoDRC	central	0.292	3.98017	Cercopithecus mona	mammal	mammal	Garamba National Park	Garamba	II	high	Central Africa	poaching	Impact	Africa	local	Combined	Pressure	Marketsurvey	offtakeN	S	COD	0.140900196	-0.829457364
375	De Merode & Cowlishaw 2006	Species Protection, the Changing Informal Economy, and the Politics of Access to the Bushmeat Trade in the Democratic	NA	23	2006	CongoDRC	central	0.292	5.32452	Cercopithecus neglectus	mammal	mammal	Garamba National Park	Garamba	II	high	Central Africa	poaching	Impact	Africa	local	Combined	Pressure	Marketsurvey	offtakeN	S	COD	0.140900196	-0.829457364
376	De Merode & Cowlishaw 2006	Species Protection, the Changing Informal Economy, and the Politics of Access to the Bushmeat Trade in the Democratic	NA	23	2006	CongoDRC	central	0.292	9.92588	Colobus guereza	mammal	mammal	Garamba National Park	Garamba	II	high	Central Africa	poaching	Impact	Africa	local	Combined	Pressure	Marketsurvey	offtakeN	S	COD	0.140900196	-0.829457364
377	De Merode & Cowlishaw 2006	Species Protection, the Changing Informal Economy, and the Politics of Access to the Bushmeat Trade in the Democratic	NA	23	2006	CongoDRC	central	0.292	17.72856	Papio anubis	mammal	mammal	Garamba National Park	Garamba	II	high	Central Africa	poaching	Impact	Africa	local	Combined	Pressure	Marketsurvey	offtakeN	S	COD	0.140900196	-0.829457364
378	De Merode & Cowlishaw 2006	Species Protection, the Changing Informal Economy, and the Politics of Access to the Bushmeat Trade in the Democratic	NA	23	2006	CongoDRC	central	0.292	3.54024	Cercopithecus ascanius	mammal	mammal	Garamba National Park	Garamba	II	high	Central Africa	poaching	Impact	Africa	local	Combined	Pressure	Marketsurvey	offtakeN	S	COD	0.140900196	-0.829457364
379	De Merode & Cowlishaw 2006	Species Protection, the Changing Informal Economy, and the Politics of Access to the Bushmeat Trade in the Democratic	NA	23	2006	CongoDRC	central	0.292	3.69599	Chlorocebus aethiops	mammal	mammal	Garamba National Park	Garamba	II	high	Central Africa	poaching	Impact	Africa	local	Combined	Pressure	Marketsurvey	offtakeN	S	COD	0.140900196	-0.829457364
380	De Merode & Cowlishaw 2006	Species Protection, the Changing Informal Economy, and the Politics of Access to the Bushmeat Trade in the Democratic	NA	23	2006	CongoDRC	central	0.292	7.10562	Cercocebus agilis	mammal	mammal	Garamba National Park	Garamba	II	high	Central Africa	poaching	Impact	Africa	local	Combined	Pressure	Marketsurvey	offtakeN	S	COD	0.140900196	-0.829457364
381	De Merode & Cowlishaw 2006	Species Protection, the Changing Informal Economy, and the Politics of Access to the Bushmeat Trade in the Democratic	NA	23	2006	CongoDRC	central	0.292	13.40627	Hystrix cristata	mammal	mammal	Garamba National Park	Garamba	II	high	Central Africa	poaching	Impact	Africa	local	Combined	Pressure	Marketsurvey	offtakeN	S	COD	0.140900196	-0.829457364
382	De Merode & Cowlishaw 2006	Species Protection, the Changing Informal Economy, and the Politics of Access to the Bushmeat Trade in the Democratic	NA	23	2006	CongoDRC	central	0.292	2.5097	Poelagus marjorita	mammal	mammal	Garamba National Park	Garamba	II	high	Central Africa	poaching	Impact	Africa	local	Combined	Pressure	Marketsurvey	offtakeN	S	COD	0.140900196	-0.829457364
383	De Merode & Cowlishaw 2006	Species Protection, the Changing Informal Economy, and the Politics of Access to the Bushmeat Trade in the Democratic	NA	23	2006	CongoDRC	central	0.292	3.75085	Thryonomys swinderianus	mammal	mammal	Garamba National Park	Garamba	II	high	Central Africa	poaching	Impact	Africa	local	Combined	Pressure	Marketsurvey	offtakeN	S	COD	0.140900196	-0.829457364
384	Hilborn et al. 2006	Effective enforcement in a conservation area	0	24	2006	Tanzania	east	0.419	3824.54	Loxodonta africana	mammal	mammal	Serengeti National Park	Serengeti	II	high	East Africa	poaching	Management	Africa	local	Combined	Response	Other	poplN	S	TZA	0	5.552238806
385	Hilborn et al. 2006	Effective enforcement in a conservation area	0	24	2006	Tanzania	east	0.419	592.666	Syncerus caffer	mammal	mammal	Serengeti National Park	Serengeti	II	high	East Africa	poaching	Management	Africa	local	Combined	Response	Other	poplN	S	TZA	0	5.552238806
386	Hilborn et al. 2006	Effective enforcement in a conservation area	1	24	2006	Tanzania	east	0.419	995.9405	Diceros bicornis	mammal	mammal	Serengeti National Park	Serengeti	II	high	East Africa	poaching	Management	Africa	local	Combined	Response	Other	poplN	S	TZA	0	5.552238806
387	Wato et al. 2006	Correlates of wildlife snaring patterns in Tsavo West National Park, Kenya	NA	25	2006	Kenya	east	0.479	279.1607	Equus burchellii	mammal	mammal	Tsavo West National Park	Tsavo West	II	high	East Africa	poaching	Impact	Africa	local	Combined	Pressure	Animal count	offtakepoplN	S	KEN	0.192578328	2.279686968
388	Wato et al. 2006	Correlates of wildlife snaring patterns in Tsavo West National Park, Kenya	NA	25	2006	Kenya	east	0.479	4.8334	Madoqua kirkii	mammal	mammal	Tsavo West National Park	Tsavo West	II	high	East Africa	poaching	Impact	Africa	local	Combined	Pressure	Animal count	offtakepoplN	S	KEN	0.192578328	2.279686968
389	Wato et al. 2006	Correlates of wildlife snaring patterns in Tsavo West National Park, Kenya	NA	25	2006	Kenya	east	0.479	52.59169	Aepyceros melampus	mammal	mammal	Tsavo West National Park	Tsavo West	II	high	East Africa	poaching	Impact	Africa	local	Combined	Pressure	Animal count	offtakepoplN	S	KEN	0.192578328	2.279686968
390	Wato et al. 2006	Correlates of wildlife snaring patterns in Tsavo West National Park, Kenya	NA	25	2006	Kenya	east	0.479	94.32039	Tragelaphus imberbis	mammal	mammal	Tsavo West National Park	Tsavo West	II	high	East Africa	poaching	Impact	Africa	local	Combined	Pressure	Animal count	offtakepoplN	S	KEN	0.192578328	2.279686968
391	Wato et al. 2006	Correlates of wildlife snaring patterns in Tsavo West National Park, Kenya	NA	25	2006	Kenya	east	0.479	964.6547	Giraffa camelopardalis	mammal	mammal	Tsavo West National Park	Tsavo West	II	high	East Africa	poaching	Impact	Africa	local	Combined	Pressure	Animal count	offtakepoplN	S	KEN	0.192578328	2.279686968
392	Wato et al. 2006	Correlates of wildlife snaring patterns in Tsavo West National Park, Kenya	NA	25	2006	Kenya	east	0.479	592.666	Syncerus caffer	mammal	mammal	Tsavo West National Park	Tsavo West	II	high	East Africa	poaching	Impact	Africa	local	Combined	Pressure	Animal count	offtakepoplN	S	KEN	0.192578328	2.279686968
393	Wato et al. 2006	Correlates of wildlife snaring patterns in Tsavo West National Park, Kenya	NA	25	2006	Kenya	east	0.479	55.46446	Nanger granti	mammal	mammal	Tsavo West National Park	Tsavo West	II	high	East Africa	poaching	Impact	Africa	local	Combined	Pressure	Animal count	offtakepoplN	S	KEN	0.192578328	2.279686968
394	Wato et al. 2006	Correlates of wildlife snaring patterns in Tsavo West National Park, Kenya	NA	25	2006	Kenya	east	0.479	160.9379	Alcelaphus buselaphus	mammal	mammal	Tsavo West National Park	Tsavo West	II	high	East Africa	poaching	Impact	Africa	local	Combined	Pressure	Animal count	offtakepoplN	S	KEN	0.192578328	2.279686968
395	Wato et al. 2006	Correlates of wildlife snaring patterns in Tsavo West National Park, Kenya	NA	25	2006	Kenya	east	0.479	200.5765	Oryx beisa	mammal	mammal	Tsavo West National Park	Tsavo West	II	high	East Africa	poaching	Impact	Africa	local	Combined	Pressure	Animal count	offtakepoplN	S	KEN	0.192578328	2.279686968
396	Wato et al. 2006	Correlates of wildlife snaring patterns in Tsavo West National Park, Kenya	NA	25	2006	Kenya	east	0.479	562.5927	Taurotragus oryx	mammal	mammal	Tsavo West National Park	Tsavo West	II	high	East Africa	poaching	Impact	Africa	local	Combined	Pressure	Animal count	offtakepoplN	S	KEN	0.192578328	2.279686968
397	Wato et al. 2006	Correlates of wildlife snaring patterns in Tsavo West National Park, Kenya	NA	25	2006	Kenya	east	0.479	22.90743	Eudorcas thomsonii	mammal	mammal	Tsavo West National Park	Tsavo West	II	high	East Africa	poaching	Impact	Africa	local	Combined	Pressure	Animal count	offtakepoplN	S	KEN	0.192578328	2.279686968
398	Wato et al. 2006	Correlates of wildlife snaring patterns in Tsavo West National Park, Kenya	NA	25	2006	Kenya	east	0.479	5.63901	Neotragus moschatus	mammal	mammal	Tsavo West National Park	Tsavo West	II	high	East Africa	poaching	Impact	Africa	local	Combined	Pressure	Animal count	offtakepoplN	S	KEN	0.192578328	2.279686968
399	Wato et al. 2006	Correlates of wildlife snaring patterns in Tsavo West National Park, Kenya	NA	25	2006	Kenya	east	0.479	38.80437	Litocranius walleri	mammal	mammal	Tsavo West National Park	Tsavo West	II	high	East Africa	poaching	Impact	Africa	local	Combined	Pressure	Animal count	offtakepoplN	S	KEN	0.192578328	2.279686968
400	Blake et al. 2007	Forest elephant crisis in the Congo Basin	1	26	2007	CAR	central	0.327	3824.54	Loxodonta africana	mammal	mammal	Bangassou Forest Reserve	Bangassou	IV	medium	Central Africa	poaching	Impact	Africa	landscape	commercial	Pressure-State	Animal count	offtakepoplN	NS	CAF	0	1.698223697
401	Blake et al. 2007	Forest elephant crisis in the Congo Basin	1	26	2007	Cameroon	central	0.457	3824.54	Loxodonta africana	mammal	mammal	Boumba Bek National Park	Boumba Bek	II	high	Central Africa	poaching	Impact	Africa	landscape	commercial	Pressure-State	Animal count	offtakepoplN	S	CMR	0	0.57860262
402	Blake et al. 2007	Forest elephant crisis in the Congo Basin	1	26	2007	Gabon	central	0.644	3824.54	Loxodonta africana	mammal	mammal	Minkebe National Park	Minkebe	II	high	Central Africa	poaching	Impact	Africa	landscape	commercial	Pressure-State	Animal count	offtakepoplN	S	GAB	0	0
403	Blake et al. 2007	Forest elephant crisis in the Congo Basin	1	26	2007	Congo	central	0.525	3824.54	Loxodonta africana	mammal	mammal	Dzanga-Ndoki National Park	Dzanga-Ndoki	II	high	Central Africa	poaching	Impact	Africa	landscape	commercial	Pressure-State	Animal count	offtakepoplN	S	COG	0	0.132877752
404	Blake et al. 2007	Forest elephant crisis in the Congo Basin	1	26	2007	CongoDRC	central	0.292	3824.54	Loxodonta africana	mammal	mammal	Salonga National Park	Salonga National Park	II	high	Central Africa	poaching	Impact	Africa	landscape	commercial	Pressure-State	Animal count	offtakepoplN	S	COD	0.250136794	-0.194552529
405	Setsaas et al. 2007	How does human exploitation affect impala populations in protected and partially	1	27	2007	Tanzania	east	0.419	52.59169	Aepyceros melampus	mammal	mammal	Grumeti Game Reserve	Grumeti	IV	medium	East Africa	poaching	Impact	Africa	ecosystem	Combined	Pressure	Animal count	poplN	NS	TZA	0.820135747	5.776933804
406	Setsaas et al. 2007	How does human exploitation affect impala populations in protected and partially	1	27	2007	Tanzania	east	0.419	52.59169	Aepyceros melampus	mammal	mammal	Ikorongo Game Reserve	Ikorongo	IV	medium	East Africa	poaching	Impact	Africa	ecosystem	Combined	Pressure	Animal count	poplN	NS	TZA	0.820135747	5.776933804
407	Setsaas et al. 2007	How does human exploitation affect impala populations in protected and partially	1	27	2007	Tanzania	east	0.419	52.59169	Aepyceros melampus	mammal	mammal	Serengeti National Park	Serengeti	II	high	East Africa	poaching	Impact	Africa	ecosystem	Combined	Pressure	Animal count	poplN	S	TZA	0.820135747	5.776933804
408	Setsaas et al. 2007	How does human exploitation affect impala populations in protected and partially	0	27	2007	Tanzania	east	0.419	NA	Mammal sp	mammal	mammal	Ikorongo Game Reserve	Ikorongo	IV	medium	East Africa	poaching	Management	Africa	local	not stated	Response	Interv-anicount	poacherN	NS	TZA	0.820135747	5.776933804
409	Willcox & Nambu 2007	Wildlife hunting practices and bushmeat dynamics of the Banyangi and Mbo people of Southwestern	NA	28	2007	Cameroon	central	0.457	4.89605	Philatomba monticola	mammal	mammal	Banyang-Mbo Game Sanctuary	Banyang-Mbo	IV	medium	Central Africa	poaching	Impact	Africa	local	Combined	Pressure	Marketsurvey	offtakeN	NS	CMR	0	0.57860262
410	Willcox & Nambu 2007	Wildlife hunting practices and bushmeat dynamics of the Banyangi and Mbo people of Southwestern	NA	28	2007	Cameroon	central	0.457	2.87565	Atherurus africanus	mammal	mammal	Banyang-Mbo Game Sanctuary	Banyang-Mbo	IV	medium	Central Africa	poaching	Impact	Africa	local	Combined	Pressure	Marketsurvey	offtakeN	NS	CMR	0	0.57860262
411	Willcox & Nambu 2007	Wildlife hunting practices and bushmeat dynamics of the Banyangi and Mbo people of Southwestern	NA	28	2007	Cameroon	central	0.457	18.38642	Cephalophus ogilbyi	mammal	mammal	Banyang-Mbo Game Sanctuary	Banyang-Mbo	IV	medium	Central Africa	poaching	Impact	Africa	local	Combined	Pressure	Marketsurvey	offtakeN	NS	CMR	0	0.57860262
412	Willcox & Nambu 2007	Wildlife hunting practices and bushmeat dynamics of the Banyangi and Mbo people of Southwestern	NA	28	2007	Cameroon	central	0.457	2.74998	Manis tetradactyla	mammal	mammal	Banyang-Mbo Game Sanctuary	Banyang-Mbo	IV	medium	Central Africa	poaching	Impact	Africa	local	Combined	Pressure	Marketsurvey	offtakeN	NS	CMR	0	0.57860262
413	Willcox & Nambu 2007	Wildlife hunting practices and bushmeat dynamics of the Banyangi and Mbo people of Southwestern	NA	28	2007	Cameroon	central	0.457	1.53931	Manis tricuspis	mammal	mammal	Banyang-Mbo Game Sanctuary	Banyang-Mbo	IV	medium	Central Africa	poaching	Impact	Africa	local	Combined	Pressure	Marketsurvey	offtakeN	NS	CMR	0	0.57860262
414	Willcox & Nambu 2007	Wildlife hunting practices and bushmeat dynamics of the Banyangi and Mbo people of Southwestern	NA	28	2007	Cameroon	central	0.457	3.98017	Cercopithecus mona	mammal	mammal	Banyang-Mbo Game Sanctuary	Banyang-Mbo	IV	medium	Central Africa	poaching	Impact	Africa	local	Combined	Pressure	Marketsurvey	offtakeN	NS	CMR	0	0.57860262
415	Willcox & Nambu 2007	Wildlife hunting practices and bushmeat dynamics of the Banyangi and Mbo people of Southwestern	NA	28	2007	Cameroon	central	0.457	1.28	Cricetomys emini	mammal	mammal	Banyang-Mbo Game Sanctuary	Banyang-Mbo	IV	medium	Central Africa	poaching	Impact	Africa	local	Combined	Pressure	Marketsurvey	offtakeN	NS	CMR	0	0.57860262
416	Willcox & Nambu 2007	Wildlife hunting practices and bushmeat dynamics of the Banyangi and Mbo people of Southwestern	NA	28	2007	Cameroon	central	0.457	5.25691	Cercopithecus nictitans	mammal	mammal	Banyang-Mbo Game Sanctuary	Banyang-Mbo	IV	medium	Central Africa	poaching	Impact	Africa	local	Combined	Pressure	Marketsurvey	offtakeN	NS	CMR	0	0.57860262
417	Willcox & Nambu 2007	Wildlife hunting practices and bushmeat dynamics of the Banyangi and Mbo people of Southwestern	NA	28	2007	Cameroon	central	0.457	1.39509	Crossarchus obscurus	mammal	mammal	Banyang-Mbo Game Sanctuary	Banyang-Mbo	IV	medium	Central Africa	poaching	Impact	Africa	local	Combined	Pressure	Marketsurvey	offtakeN	NS	CMR	0	0.57860262
418	Willcox & Nambu 2007	Wildlife hunting practices and bushmeat dynamics of the Banyangi and Mbo people of Southwestern	NA	28	2007	Cameroon	central	0.457	3.75085	Thryonomys swinderianus	mammal	mammal	Banyang-Mbo Game Sanctuary	Banyang-Mbo	IV	medium	Central Africa	poaching	Impact	Africa	local	Combined	Pressure	Marketsurvey	offtakeN	NS	CMR	0	0.57860262
419	Willcox & Nambu 2007	Wildlife hunting practices and bushmeat dynamics of the Banyangi and Mbo people of Southwestern	NA	28	2007	Cameroon	central	0.457	2.1672	Nandinia binotata	mammal	mammal	Banyang-Mbo Game Sanctuary	Banyang-Mbo	IV	medium	Central Africa	poaching	Impact	Africa	local	Combined	Pressure	Marketsurvey	offtakeN	NS	CMR	0	0.57860262
420	Willcox & Nambu 2007	Wildlife hunting practices and bushmeat dynamics of the Banyangi and Mbo people of Southwestern	NA	28	2007	Cameroon	central	0.457	20	Cephalophus dorsalis	mammal	mammal	Banyang-Mbo Game Sanctuary	Banyang-Mbo	IV	medium	Central Africa	poaching	Impact	Africa	local	Combined	Pressure	Marketsurvey	offtakeN	NS	CMR	0	0.57860262
421	Willcox & Nambu 2007	Wildlife hunting practices and bushmeat dynamics of the Banyangi and Mbo people of Southwestern	NA	28	2007	Cameroon	central	0.457	2.62301	Bdeogale nigripes	mammal	mammal	Banyang-Mbo Game Sanctuary	Banyang-Mbo	IV	medium	Central Africa	poaching	Impact	Africa	local	Combined	Pressure	Marketsurvey	offtakeN	NS	CMR	0	0.57860262
422	Willcox & Nambu 2007	Wildlife hunting practices and bushmeat dynamics of the Banyangi and Mbo people of Southwestern	NA	28	2007	Cameroon	central	0.457	3.60016	Atilax paludinosus	mammal	mammal	Banyang-Mbo Game Sanctuary	Banyang-Mbo	IV	medium	Central Africa	poaching	Impact	Africa	local	Combined	Pressure	Marketsurvey	offtakeN	NS	CMR	0	0.57860262
423	Willcox & Nambu 2007	Wildlife hunting practices and bushmeat dynamics of the Banyangi and Mbo people of Southwestern	NA	28	2007	Cameroon	central	0.457	10.85	Hyemoschus aquaticus	mammal	mammal	Banyang-Mbo Game Sanctuary	Banyang-Mbo	IV	medium	Central Africa	poaching	Impact	Africa	local	Combined	Pressure	Marketsurvey	offtakeN	NS	CMR	0	0.57860262
424	Willcox & Nambu 2007	Wildlife hunting practices and bushmeat dynamics of the Banyangi and Mbo people of Southwestern	NA	28	2007	Cameroon	central	0.457	70.00031	Potamochoerus porcus	mammal	mammal	Banyang-Mbo Game Sanctuary	Banyang-Mbo	IV	medium	Central Africa	poaching	Impact	Africa	local	Combined	Pressure	Marketsurvey	offtakeN	NS	CMR	0	0.57860262
425	Willcox & Nambu 2007	Wildlife hunting practices and bushmeat dynamics of the Banyangi and Mbo people of Southwestern	NA	28	2007	Cameroon	central	0.457	0.63043	Protoxerus stangeri	mammal	mammal	Banyang-Mbo Game Sanctuary	Banyang-Mbo	IV	medium	Central Africa	poaching	Impact	Africa	local	Combined	Pressure	Marketsurvey	offtakeN	NS	CMR	0	0.57860262
426	Willcox & Nambu 2007	Wildlife hunting practices and bushmeat dynamics of the Banyangi and Mbo people of Southwestern	NA	28	2007	Cameroon	central	0.457	0.24318	Funisciurus pyrropus	mammal	mammal	Banyang-Mbo Game Sanctuary	Banyang-Mbo	IV	medium	Central Africa	poaching	Impact	Africa	local	Combined	Pressure	Marketsurvey	offtakeN	NS	CMR	0	0.57860262
427	Willcox & Nambu 2007	Wildlife hunting practices and bushmeat dynamics of the Banyangi and Mbo people of Southwestern	NA	28	2007	Cameroon	central	0.457	3.25498	Cercopithecus erythrotis	mammal	mammal	Banyang-Mbo Game Sanctuary	Banyang-Mbo	IV	medium	Central Africa	poaching	Impact	Africa	local	Combined	Pressure	Marketsurvey	offtakeN	NS	CMR	0	0.57860262
430	Willcox & Nambu 2007	Wildlife hunting practices and bushmeat dynamics of the Banyangi and Mbo people of Southwestern	NA	28	2007	Cameroon	central	0.457	12.07558	Civettictis civetta	mammal	mammal	Banyang-Mbo Game Sanctuary	Banyang-Mbo	IV	medium	Central Africa	poaching	Impact	Africa	local	Combined	Pressure	Marketsurvey	offtakeN	NS	CMR	0	0.57860262
431	Willcox & Nambu 2007	Wildlife hunting practices and bushmeat dynamics of the Banyangi and Mbo people of Southwestern	NA	28	2007	Cameroon	central	0.457	1.65	Genetta spp.	mammal	mammal	Banyang-Mbo Game Sanctuary	Banyang-Mbo	IV	medium	Central Africa	poaching	Impact	Africa	local	Combined	Pressure	Marketsurvey	offtakeN	NS	CMR	0	0.57860262
432	Willcox & Nambu 2007	Wildlife hunting practices and bushmeat dynamics of the Banyangi and Mbo people of Southwestern	1	28	2007	Cameroon	central	0.457	14.2533	Mandrillus leucophaeus	mammal	mammal	Banyang-Mbo Game Sanctuary	Banyang-Mbo	IV	medium	Central Africa	poaching	Impact	Africa	local	Combined	Pressure	Marketsurvey	offtakeN	NS	CMR	0	0.57860262
438	Willcox & Nambu 2007	Wildlife hunting practices and bushmeat dynamics of the Banyangi and Mbo people of Southwestern	NA	28	2007	Cameroon	central	0.457	0.25801	Arctocebus calabarensis	mammal	mammal	Banyang-Mbo Game Sanctuary	Banyang-Mbo	IV	medium	Central Africa	poaching	Impact	Africa	local	Combined	Pressure	Marketsurvey	offtakeN	NS	CMR	0	0.57860262
439	Willcox & Nambu 2007	Wildlife hunting practices and bushmeat dynamics of the Banyangi and Mbo people of Southwestern	NA	28	2007	Cameroon	central	0.457	0.801	Bat spp	mammal	mammal	Banyang-Mbo Game Sanctuary	Banyang-Mbo	IV	medium	Central Africa	poaching	Impact	Africa	local	Combined	Pressure	Marketsurvey	offtakeN	NS	CMR	0	0.57860262
440	Willcox & Nambu 2007	Wildlife hunting practices and bushmeat dynamics of the Banyangi and Mbo people of Southwestern	NA	28	2007	Cameroon	central	0.457	3.57827	Cercopithecus pogonias	mammal	mammal	Banyang-Mbo Game Sanctuary	Banyang-Mbo	IV	medium	Central Africa	poaching	Impact	Africa	local	Combined	Pressure	Marketsurvey	offtakeN	NS	CMR	0	0.57860262
443	Willcox & Nambu 2007	Wildlife hunting practices and bushmeat dynamics of the Banyangi and Mbo people of Southwestern	NA	28	2007	Cameroon	central	0.457	7.29307	Cercocebus torquatus	mammal	mammal	Banyang-Mbo Game Sanctuary	Banyang-Mbo	IV	medium	Central Africa	poaching	Impact	Africa	local	Combined	Pressure	Marketsurvey	offtakeN	NS	CMR	0	0.57860262
444	Willcox & Nambu 2007	Wildlife hunting practices and bushmeat dynamics of the Banyangi and Mbo people of Southwestern	NA	28	2007	Cameroon	central	0.457	NA	rat spp	mammal	mammal	Banyang-Mbo Game Sanctuary	Banyang-Mbo	IV	medium	Central Africa	poaching	Impact	Africa	local	Combined	Pressure	Marketsurvey	offtakeN	NS	CMR	0	0.57860262
445	Willcox & Nambu 2007	Wildlife hunting practices and bushmeat dynamics of the Banyangi and Mbo people of Southwestern	NA	28	2007	Cameroon	central	0.457	4750	Loxodonta africana	mammal	mammal	Banyang-Mbo Game Sanctuary	Banyang-Mbo	IV	medium	Central Africa	poaching	Impact	Africa	local	Combined	Pressure	Marketsurvey	offtakeN	NS	CMR	0	0.57860262
446	Willcox & Nambu 2007	Wildlife hunting practices and bushmeat dynamics of the Banyangi and Mbo people of Southwestern	NA	28	2007	Cameroon	central	0.457	45	Pan troglodytes	mammal	mammal	Banyang-Mbo Game Sanctuary	Banyang-Mbo	IV	medium	Central Africa	poaching	Impact	Africa	local	Combined	Pressure	Marketsurvey	offtakeN	NS	CMR	0	0.57860262
448	Willcox & Nambu 2007	Wildlife hunting practices and bushmeat dynamics of the Banyangi and Mbo people of Southwestern	NA	28	2007	Cameroon	central	0.457	62.0066	Cephalophus silvicultor	mammal	mammal	Banyang-Mbo Game Sanctuary	Banyang-Mbo	IV	medium	Central Africa	poaching	Impact	Africa	local	Combined	Pressure	Marketsurvey	offtakeN	NS	CMR	0	0.57860262
449	Willcox & Nambu 2007	Wildlife hunting practices and bushmeat dynamics of the Banyangi and Mbo people of Southwestern	NA	28	2007	Cameroon	central	0.457	43.25039	Tragelaphus scriptus	mammal	mammal	Banyang-Mbo Game Sanctuary	Banyang-Mbo	IV	medium	Central Africa	poaching	Impact	Africa	local	Combined	Pressure	Marketsurvey	offtakeN	NS	CMR	0	0.57860262
450	Willcox & Nambu 2007	Wildlife hunting practices and bushmeat dynamics of the Banyangi and Mbo people of Southwestern	NA	28	2007	Cameroon	central	0.457	1.35	Galago spp.	mammal	mammal	Banyang-Mbo Game Sanctuary	Banyang-Mbo	IV	medium	Central Africa	poaching	Impact	Africa	local	Combined	Pressure	Marketsurvey	offtakeN	NS	CMR	0	0.57860262
452	Willcox & Nambu 2007	Wildlife hunting practices and bushmeat dynamics of the Banyangi and Mbo people of Southwestern	NA	28	2007	Cameroon	central	0.457	3.17499	Dendrohyrax dorsalis	mammal	mammal	Banyang-Mbo Game Sanctuary	Banyang-Mbo	IV	medium	Central Africa	poaching	Impact	Africa	local	Combined	Pressure	Marketsurvey	offtakeN	NS	CMR	0	0.57860262
453	Willcox & Nambu 2007	Wildlife hunting practices and bushmeat dynamics of the Banyangi and Mbo people of Southwestern	NA	28	2007	Zambia	south	0.471	3824.54	Loxodonta africana	mammal	mammal	none Conservation Area	NA	VI	medium	Southern Africa	poaching	conservation	Africa	landscape	commercial	Response	Other	offtakeN	NS	ZMB	-0.277681361	4.610623094
455	Jachmann 2008	Illegal wildlife use and protected area management in Ghana	NA	29	2008	Ghana	west	0.544	NA	Mammal sp	mammal	mammal	Ankasa Game Reserve	Ankasa River	IV	medium	West Africa	poaching	conservation	Africa	ecosystem	Combined	Response	Patrol	poacherN	NS	GHA	1.298701299	11.19030649
456	Jachmann 2008	Illegal wildlife use and protected area management in Ghana	NA	29	2008	Ghana	west	0.544	NA	Mammal sp	mammal	mammal	Bia National Park	Bia	II	high	West Africa	poaching	conservation	Africa	ecosystem	Combined	Response	Patrol	poacherN	S	GHA	1.298701299	11.19030649
457	Jachmann 2008	Illegal wildlife use and protected area management in Ghana	NA	29	2008	Ghana	west	0.544	NA	Mammal sp	mammal	mammal	Digya National Park	Digya	II	high	West Africa	poaching	conservation	Africa	ecosystem	Combined	Response	Patrol	poacherN	S	GHA	1.298701299	11.19030649
458	Jachmann 2008	Illegal wildlife use and protected area management in Ghana	NA	29	2008	Ghana	west	0.544	NA	Mammal sp	mammal	mammal	Kakum National Park	Kakum	II	high	West Africa	poaching	conservation	Africa	ecosystem	Combined	Response	Patrol	poacherN	S	GHA	1.298701299	11.19030649
459	Jachmann 2008	Illegal wildlife use and protected area management in Ghana	NA	29	2008	Ghana	west	0.544	NA	Mammal sp	mammal	mammal	Kalakpa Resource Reserve	Kalakpa	VI	low	West Africa	poaching	conservation	Africa	ecosystem	Combined	Response	Patrol	poacherN	NS	GHA	1.298701299	11.19030649
460	Jachmann 2008	Illegal wildlife use and protected area management in Ghana	NA	29	2008	Ghana	west	0.544	NA	Mammal sp	mammal	mammal	Kogyae Forest Reserve	Kogyae	Ia	high	West Africa	poaching	conservation	Africa	ecosystem	Combined	Response	Patrol	poacherN	NS	GHA	1.298701299	11.19030649
461	Jachmann 2008	Illegal wildlife use and protected area management in Ghana	NA	29	2008	Ghana	west	0.544	NA	Mammal sp	mammal	mammal	Kyabobo National Park	Kyabobo	II	high	West Africa	poaching	conservation	Africa	ecosystem	Combined	Response	Patrol	poacherN	S	GHA	1.298701299	11.19030649
462	Jachmann 2008	Illegal wildlife use and protected area management in Ghana	NA	29	2008	Ghana	west	0.544	NA	Mammal sp	mammal	mammal	Shai Hills Reserve	Shai Hills	VI	low	West Africa	poaching	conservation	Africa	ecosystem	Combined	Response	Patrol	poacherN	NS	GHA	1.298701299	11.19030649
463	Jachmann 2008	Illegal wildlife use and protected area management in Ghana	NA	29	2008	Ghana	west	0.544	NA	Mammal sp	mammal	mammal	Mole National Park	Mole	II	high	West Africa	poaching	conservation	Africa	ecosystem	Combined	Response	Patrol	poacherN	S	GHA	1.298701299	11.19030649
464	Dunham 2008	Detection of anthropogenic mortality in elephant Loxodonta africana populations: a long-term case study from the Sebungwe region	0	30	2008	Zimbabwe	south	0.422	3824.54	Loxodonta africana	mammal	mammal	Chete Safari Area	Chete	VI	low	Southern Africa	poaching	Impact	Africa	ecosystem	commercial	Pressure-State	Animal count	offtakepoplN	NS	ZWE	1.543209877	13.29201102
465	Dunham 2008	Detection of anthropogenic mortality in elephant Loxodonta africana populations: a long-term case study from the Sebungwe region	0	30	2008	Zimbabwe	south	0.422	3824.54	Loxodonta africana	mammal	mammal	Chirisa Safari Area	Chirisa	VI	low	Southern Africa	poaching	Impact	Africa	ecosystem	commercial	Pressure-State	Animal count	offtakepoplN	NS	ZWE	1.543209877	13.29201102
466	Dunham 2008	Detection of anthropogenic mortality in elephant Loxodonta africana populations: a long-term case study from the Sebungwe region	0	30	2008	Zimbabwe	south	0.422	3824.54	Loxodonta africana	mammal	mammal	Chizarira National Park	Chizarira	II	high	Southern Africa	poaching	Impact	Africa	ecosystem	commercial	Pressure-State	Animal count	offtakepoplN	S	ZWE	1.543209877	13.29201102
467	Dunham 2008	Detection of anthropogenic mortality in elephant Loxodonta africana populations: a long-term case study from the Sebungwe region	0	30	2008	Zimbabwe	south	0.422	3824.54	Loxodonta africana	mammal	mammal	Matusadona National Park	Matusadona	II	high	Southern Africa	poaching	Impact	Africa	ecosystem	commercial	Pressure-State	Animal count	offtakepoplN	S	ZWE	1.543209877	13.29201102
468	Dunham 2008	Detection of anthropogenic mortality in elephant Loxodonta africana populations: a long-term case study from the Sebungwe region	0	30	2008	Zimbabwe	south	0.422	3824.54	Loxodonta africana	mammal	mammal	Sijarira Forest Reserve	Sijarira	IV	medium	Southern Africa	poaching	Impact	Africa	ecosystem	commercial	Pressure-State	Animal count	offtakepoplN	NS	ZWE	1.543209877	13.29201102
469	Martin et al. 2008	Recent political disturbances in Nepal threaten rhinos: lessons to be learned.	1	31	2008	Nepal	NA	0.501	1843.656	Rhinoceros unicornis	mammal	mammal	Bardia National Park	Bardia	II	high	South Asia	poaching	Impact	Asia	ecosystem	commercial	Pressure-State	Interviews	poacherN	S	NPL	-0.336053769	-1.977027741
470	Martin et al. 2008	Recent political disturbances in Nepal threaten rhinos: lessons to be learned.	1	31	2008	Nepal	NA	0.501	1843.656	Rhinoceros unicornis	mammal	mammal	Chitwan National Park	Chitwan	II	high	South Asia	poaching	Impact	Asia	ecosystem	commercial	Pressure-State	Interviews	poacherN	S	NPL	-0.336053769	-1.977027741
471	Martin et al. 2008	Recent political disturbances in Nepal threaten rhinos: lessons to be learned.	1	31	2008	Nepal	NA	0.501	1843.656	Rhinoceros unicornis	mammal	mammal	Sukla Phanta Wildlife Reserve	Royal Suklaphanta	IV	medium	South Asia	poaching	Impact	Asia	ecosystem	commercial	Pressure-State	Interviews	poacherN	NS	NPL	-0.336053769	-1.977027741
472	Lee et al 2009	Determinants of local people's attitude toward conservation and the consequential effects	NA	32	2009	Indonesia	NA	0.654	84.47154	Sus scrofa	mammal	mammal	Bogani Nani Wartabone National Park	Bogani Nani Wartabone	II	high	Southeastern Asia	poaching	conservation	Asia	landscape	Combined	Pressure	Interviews	poacherN	S	IDN	2.962962963	21.19362644
474	Lee et al 2009	Determinants of local people's attitude toward conservation and the consequential effects	NA	32	2009	Indonesia	NA	0.654	NA	Rondent spp	mammal	mammal	Bogani Nani Wartabone National Park	Bogani Nani Wartabone	II	high	Southeastern Asia	poaching	conservation	Asia	landscape	Combined	Pressure	Interviews	poacherN	S	IDN	2.962962963	21.19362644
475	Lee et al 2009	Determinants of local people's attitude toward conservation and the consequential effects	NA	32	2009	Indonesia	NA	0.654	0.801	Bat spp	mammal	mammal	Bogani Nani Wartabone National Park	Bogani Nani Wartabone	II	high	Southeastern Asia	poaching	conservation	Asia	landscape	Combined	Pressure	Interviews	poacherN	S	IDN	2.962962963	21.19362644
477	Lee et al 2009	Determinants of local people's attitude toward conservation and the consequential effects	NA	32	2009	Indonesia	NA	0.654	84.47154	Sus scrofa	mammal	mammal	Gunung Ambang Nature Reserve	GunungAmbang	Ia	high	Southeastern Asia	poaching	conservation	Asia	landscape	Combined	Pressure	Interviews	poacherN	NS	IDN	2.962962963	21.19362644
479	Lee et al 2009	Determinants of local people's attitude toward conservation and the consequential effects	NA	32	2009	Indonesia	NA	0.654	NA	Rondent spp	mammal	mammal	Gunung Ambang Nature Reserve	GunungAmbang	Ia	high	Southeastern Asia	poaching	conservation	Asia	landscape	Combined	Pressure	Interviews	poacherN	NS	IDN	2.962962963	21.19362644
480	Lee et al 2009	Determinants of local people's attitude toward conservation and the consequential effects	NA	32	2009	Indonesia	NA	0.654	0.801	Bat spp	mammal	mammal	Gunung Ambang Nature Reserve	GunungAmbang	Ia	high	Southeastern Asia	poaching	conservation	Asia	landscape	Combined	Pressure	Interviews	poacherN	NS	IDN	2.962962963	21.19362644
482	Lee et al 2009	Determinants of local people's attitude toward conservation and the consequential effects	NA	32	2009	Indonesia	NA	0.654	84.47154	Sus scrofa	mammal	mammal	Manembonembo Nature Reserve	GunungManembonembo	Ia	high	Southeastern Asia	poaching	conservation	Asia	landscape	Combined	Pressure	Interviews	poacherN	NS	IDN	2.962962963	21.19362644
484	Lee et al 2009	Determinants of local people's attitude toward conservation and the consequential effects	NA	32	2009	Indonesia	NA	0.654	NA	Rondent spp	mammal	mammal	Manembonembo Nature Reserve	GunungManembonembo	Ia	high	Southeastern Asia	poaching	conservation	Asia	landscape	Combined	Pressure	Interviews	poacherN	NS	IDN	2.962962963	21.19362644
485	Lee et al 2009	Determinants of local people's attitude toward conservation and the consequential effects	NA	32	2009	Indonesia	NA	0.654	0.801	Bat spp	mammal	mammal	Manembonembo Nature Reserve	GunungManembonembo	Ia	high	Southeastern Asia	poaching	conservation	Asia	landscape	Combined	Pressure	Interviews	poacherN	NS	IDN	2.962962963	21.19362644
487	Lee et al 2009	Determinants of local people's attitude toward conservation and the consequential effects	NA	32	2009	Indonesia	NA	0.654	84.47154	Sus scrofa	mammal	mammal	Gunung Sojol Nature Reserve	Gunung Sojol	Ia	high	Southeastern Asia	poaching	conservation	Asia	landscape	Combined	Pressure	Interviews	poacherN	NS	IDN	2.962962963	21.19362644
489	Lee et al 2009	Determinants of local people's attitude toward conservation and the consequential effects	NA	32	2009	Indonesia	NA	0.654	NA	Rondent spp	mammal	mammal	Gunung Sojol Nature Reserve	Gunung Sojol	Ia	high	Southeastern Asia	poaching	conservation	Asia	landscape	Combined	Pressure	Interviews	poacherN	NS	IDN	2.962962963	21.19362644
490	Lee et al 2009	Determinants of local people's attitude toward conservation and the consequential effects	NA	32	2009	Indonesia	NA	0.654	0.801	Bat spp	mammal	mammal	Gunung Sojol Nature Reserve	Gunung Sojol	Ia	high	Southeastern Asia	poaching	conservation	Asia	landscape	Combined	Pressure	Interviews	poacherN	NS	IDN	2.962962963	21.19362644
492	Lee et al 2009	Determinants of local people's attitude toward conservation and the consequential effects	NA	32	2009	Indonesia	NA	0.654	84.47154	Sus scrofa	mammal	mammal	Gunung Tinombala Nature Reserve	GunungTinombala	Ia	high	Southeastern Asia	poaching	conservation	Asia	landscape	Combined	Pressure	Interviews	poacherN	NS	IDN	2.962962963	21.19362644
494	Lee et al 2009	Determinants of local people's attitude toward conservation and the consequential effects	NA	32	2009	Indonesia	NA	0.654	NA	Rondent spp	mammal	mammal	Gunung Tinombala Nature Reserve	GunungTinombala	Ia	high	Southeastern Asia	poaching	conservation	Asia	landscape	Combined	Pressure	Interviews	poacherN	NS	IDN	2.962962963	21.19362644
495	Lee et al 2009	Determinants of local people's attitude toward conservation and the consequential effects	NA	32	2009	Indonesia	NA	0.654	0.801	Bat spp	mammal	mammal	Gunung Tinombala Nature Reserve	GunungTinombala	Ia	high	Southeastern Asia	poaching	conservation	Asia	landscape	Combined	Pressure	Interviews	poacherN	NS	IDN	2.962962963	21.19362644
497	Lee et al 2009	Determinants of local people's attitude toward conservation and the consequential effects	NA	32	2009	Indonesia	NA	0.654	84.47154	Sus scrofa	mammal	mammal	Rawa Aopa Watumohai National Park	Rawa Aopa Watumohai	II	high	Southeastern Asia	poaching	conservation	Asia	landscape	Combined	Pressure	Interviews	poacherN	S	IDN	2.962962963	21.19362644
499	Lee et al 2009	Determinants of local people's attitude toward conservation and the consequential effects	NA	32	2009	Indonesia	NA	0.654	NA	Rondent spp	mammal	mammal	Rawa Aopa Watumohai National Park	Rawa Aopa Watumohai	II	high	Southeastern Asia	poaching	conservation	Asia	landscape	Combined	Pressure	Interviews	poacherN	S	IDN	2.962962963	21.19362644
500	Lee et al 2009	Determinants of local people's attitude toward conservation and the consequential effects	NA	32	2009	Indonesia	NA	0.654	0.801	Bat spp	mammal	mammal	Rawa Aopa Watumohai National Park	Rawa Aopa Watumohai	II	high	Southeastern Asia	poaching	conservation	Asia	landscape	Combined	Pressure	Interviews	poacherN	S	IDN	2.962962963	21.19362644
502	Lee et al 2009	Determinants of local people's attitude toward conservation and the consequential effects	NA	32	2009	Indonesia	NA	0.654	84.47154	Sus scrofa	mammal	mammal	Tangkoko-Batuangus Dua Saudara Nature Reserve	Dua Saudara	Ia	high	Southeastern Asia	poaching	conservation	Asia	landscape	Combined	Pressure	Interviews	poacherN	NS	IDN	2.962962963	21.19362644
504	Lee et al 2009	Determinants of local people's attitude toward conservation and the consequential effects	NA	32	2009	Indonesia	NA	0.654	NA	Rondent spp	mammal	mammal	Tangkoko-Batuangus Dua Saudara Nature Reserve	Dua Saudara	Ia	high	Southeastern Asia	poaching	conservation	Asia	landscape	Combined	Pressure	Interviews	poacherN	NS	IDN	2.962962963	21.19362644
505	Lee et al 2009	Determinants of local people's attitude toward conservation and the consequential effects	NA	32	2009	Indonesia	NA	0.654	0.801	Bat spp	mammal	mammal	Tangkoko-Batuangus Dua Saudara Nature Reserve	Dua Saudara	Ia	high	Southeastern Asia	poaching	conservation	Asia	landscape	Combined	Pressure	Interviews	poacherN	NS	IDN	2.962962963	21.19362644
507	Lee et al 2009	Determinants of local people's attitude toward conservation and the consequential effects	NA	32	2009	Indonesia	NA	0.654	84.47154	Sus scrofa	mammal	mammal	Lore Lindu National Park	Lore Lindu	II	high	Southeastern Asia	poaching	conservation	Asia	landscape	Combined	Pressure	Interviews	poacherN	S	IDN	2.962962963	21.19362644
509	Lee et al 2009	Determinants of local people's attitude toward conservation and the consequential effects	NA	32	2009	Indonesia	NA	0.654	NA	Rondent spp	mammal	mammal	Lore Lindu National Park	Lore Lindu	II	high	Southeastern Asia	poaching	conservation	Asia	landscape	Combined	Pressure	Interviews	poacherN	S	IDN	2.962962963	21.19362644
510	Lee et al 2009	Determinants of local people's attitude toward conservation and the consequential effects	NA	32	2009	Indonesia	NA	0.654	0.801	Bat spp	mammal	mammal	Lore Lindu National Park	Lore Lindu	II	high	Southeastern Asia	poaching	conservation	Asia	landscape	Combined	Pressure	Interviews	poacherN	S	IDN	2.962962963	21.19362644
512	Lee et al 2009	Determinants of local people's attitude toward conservation and the consequential effects	NA	32	2009	Indonesia	NA	0.654	84.47154	Sus scrofa	mammal	mammal	Tangkoko-Batuangus Dua Saudara Nature Reserve	Dua Saudara	Ia	high	Southeastern Asia	poaching	conservation	Asia	landscape	Combined	Pressure	Interviews	poacherN	NS	IDN	2.962962963	21.19362644
514	Lee et al 2009	Determinants of local people's attitude toward conservation and the consequential effects	NA	32	2009	Indonesia	NA	0.654	NA	Rondent spp	mammal	mammal	Tangkoko-Batuangus Dua Saudara Nature Reserve	Dua Saudara	Ia	high	Southeastern Asia	poaching	conservation	Asia	landscape	Combined	Pressure	Interviews	poacherN	NS	IDN	2.962962963	21.19362644
515	Lee et al 2009	Determinants of local people's attitude toward conservation and the consequential effects	NA	32	2009	Indonesia	NA	0.654	0.801	Bat spp	mammal	mammal	Tangkoko-Batuangus Dua Saudara Nature Reserve	Dua Saudara	Ia	high	Southeastern Asia	poaching	conservation	Asia	landscape	Combined	Pressure	Interviews	poacherN	NS	IDN	2.962962963	21.19362644
517	Hayward 2009	Bushmeat hunting in Dwesa and Cwebe Nature Reserves, Eastern Cape, South Africa	1	33	2009	South Africa	south	0.623	592.666	Syncerus caffer	mammal	mammal	DwesaWildlife Reserve	Dwesa-cwebe	IV	medium	Southern Africa	poaching and grazing	Impact	Africa	ecosystem	subsistence	Pressure	Animal count	offtakepoplN	NS	ZAF	-0.123573753	-1.091190928
518	Hayward 2009	Bushmeat hunting in Dwesa and Cwebe Nature Reserves, Eastern Cape, South Africa	NA	33	2009	South Africa	south	0.623	4.89605	Philantomba monticola	mammal	mammal	DwesaWildlife Reserve	Dwesa-cwebe	IV	medium	Southern Africa	poaching and grazing	Impact	Africa	ecosystem	subsistence	Pressure	Animal count	offtakepoplN	NS	ZAF	-0.123573753	-1.091190928
519	Hayward 2009	Bushmeat hunting in Dwesa and Cwebe Nature Reserves, Eastern Cape, South Africa	NA	33	2009	South Africa	south	0.623	43.25039	Tragelaphus scriptus	mammal	mammal	DwesaWildlife Reserve	Dwesa-cwebe	IV	medium	Southern Africa	poaching and grazing	Impact	Africa	ecosystem	subsistence	Pressure	Animal count	offtakepoplN	NS	ZAF	-0.123573753	-1.091190928
520	Hayward 2009	Bushmeat hunting in Dwesa and Cwebe Nature Reserves, Eastern Cape, South Africa	NA	33	2009	South Africa	south	0.623	69.06379	Potamochoerus larvatus	mammal	mammal	DwesaWildlife Reserve	Dwesa-cwebe	IV	medium	Southern Africa	poaching and grazing	Impact	Africa	ecosystem	subsistence	Pressure	Animal count	offtakepoplN	NS	ZAF	-0.123573753	-1.091190928
521	Hayward 2009	Bushmeat hunting in Dwesa and Cwebe Nature Reserves, Eastern Cape, South Africa	NA	33	2009	South Africa	south	0.623	15.63915	Sylvicapra grimmia	mammal	mammal	DwesaWildlife Reserve	Dwesa-cwebe	IV	medium	Southern Africa	poaching and grazing	Impact	Africa	ecosystem	subsistence	Pressure	Animal count	offtakepoplN	NS	ZAF	-0.123573753	-1.091190928
522	Hayward 2009	Bushmeat hunting in Dwesa and Cwebe Nature Reserves, Eastern Cape, South Africa	NA	33	2009	South Africa	south	0.623	0.0626	Amblysomus hottentotus	mammal	mammal	DwesaWildlife Reserve	Dwesa-cwebe	IV	medium	Southern Africa	poaching and grazing	Impact	Africa	ecosystem	subsistence	Pressure	Animal count	offtakepoplN	NS	ZAF	-0.123573753	-1.091190928
523	Hayward 2009	Bushmeat hunting in Dwesa and Cwebe Nature Reserves, Eastern Cape, South Africa	1	33	2009	South Africa	south	0.623	198.6197	Connochaetes taurinus	mammal	mammal	DwesaWildlife Reserve	Dwesa-cwebe	IV	medium	Southern Africa	poaching and grazing	Impact	Africa	ecosystem	subsistence	Pressure	Animal count	offtakepoplN	NS	ZAF	-0.123573753	-1.091190928
524	Hayward 2009	Bushmeat hunting in Dwesa and Cwebe Nature Reserves, Eastern Cape, South Africa	NA	33	2009	South Africa	south	0.623	14.93602	Hystrix africaeaustralis	mammal	mammal	DwesaWildlife Reserve	Dwesa-cwebe	IV	medium	Southern Africa	poaching and grazing	Impact	Africa	ecosystem	subsistence	Pressure	Animal count	offtakepoplN	NS	ZAF	-0.123573753	-1.091190928
525	Hayward 2009	Bushmeat hunting in Dwesa and Cwebe Nature Reserves, Eastern Cape, South Africa	NA	33	2009	South Africa	south	0.623	NA	Canis spp	mammal	mammal	DwesaWildlife Reserve	Dwesa-cwebe	IV	medium	Southern Africa	poaching and grazing	Impact	Africa	ecosystem	subsistence	Pressure	Animal count	offtakepoplN	NS	ZAF	-0.123573753	-1.091190928
526	Hayward 2009	Bushmeat hunting in Dwesa and Cwebe Nature Reserves, Eastern Cape, South Africa	NA	33	2009	South Africa	south	0.623	562.5927	Taurotragus oryx	mammal	mammal	DwesaWildlife Reserve	Dwesa-cwebe	IV	medium	Southern Africa	poaching and grazing	Impact	Africa	ecosystem	subsistence	Pressure	Animal count	offtakepoplN	NS	ZAF	-0.123573753	-1.091190928
527	Hayward 2009	Bushmeat hunting in Dwesa and Cwebe Nature Reserves, Eastern Cape, South Africa	NA	33	2009	South Africa	south	0.623	2.06657	Genetta tigrina	mammal	mammal	DwesaWildlife Reserve	Dwesa-cwebe	IV	medium	Southern Africa	poaching and grazing	Impact	Africa	ecosystem	subsistence	Pressure	Animal count	offtakepoplN	NS	ZAF	-0.123573753	-1.091190928
528	Hayward 2009	Bushmeat hunting in Dwesa and Cwebe Nature Reserves, Eastern Cape, South Africa	NA	33	2009	South Africa	south	0.623	5.04129	Cercopithecus mitis	mammal	mammal	DwesaWildlife Reserve	Dwesa-cwebe	IV	medium	Southern Africa	poaching and grazing	Impact	Africa	ecosystem	subsistence	Pressure	Animal count	offtakepoplN	NS	ZAF	-0.123573753	-1.091190928
529	Hayward 2009	Bushmeat hunting in Dwesa and Cwebe Nature Reserves, Eastern Cape, South Africa	NA	33	2009	South Africa	south	0.623	3.69599	Chlorocebus aethiops	mammal	mammal	DwesaWildlife Reserve	Dwesa-cwebe	IV	medium	Southern Africa	poaching and grazing	Impact	Africa	ecosystem	subsistence	Pressure	Animal count	offtakepoplN	NS	ZAF	-0.123573753	-1.091190928
530	Hayward 2009	Bushmeat hunting in Dwesa and Cwebe Nature Reserves, Eastern Cape, South Africa	NA	33	2009	South Africa	south	0.623	3.60016	Atilax paludinosus	mammal	mammal	DwesaWildlife Reserve	Dwesa-cwebe	IV	medium	Southern Africa	poaching and grazing	Impact	Africa	ecosystem	subsistence	Pressure	Animal count	offtakepoplN	NS	ZAF	-0.123573753	-1.091190928
531	Hayward 2009	Bushmeat hunting in Dwesa and Cwebe Nature Reserves, Eastern Cape, South Africa	1	33	2009	South Africa	south	0.623	2285.939	Ceratotherium simum	mammal	mammal	DwesaWildlife Reserve	Dwesa-cwebe	IV	medium	Southern Africa	poaching and grazing	Impact	Africa	ecosystem	subsistence	Pressure	Animal count	offtakepoplN	NS	ZAF	-0.123573753	-1.091190928
532	Hayward 2009	Bushmeat hunting in Dwesa and Cwebe Nature Reserves, Eastern Cape, South Africa	1	33	2009	South Africa	south	0.623	400	Equus quagga	mammal	mammal	DwesaWildlife Reserve	Dwesa-cwebe	IV	medium	Southern Africa	poaching and grazing	Impact	Africa	ecosystem	subsistence	Pressure	Animal count	offtakepoplN	NS	ZAF	-0.123573753	-1.091190928
533	Hayward 2009	Bushmeat hunting in Dwesa and Cwebe Nature Reserves, Eastern Cape, South Africa	1	33	2009	South Africa	south	0.623	160.9379	Alcelaphus buselaphus	mammal	mammal	DwesaWildlife Reserve	Dwesa-cwebe	IV	medium	Southern Africa	poaching and grazing	Impact	Africa	ecosystem	subsistence	Pressure	Animal count	offtakepoplN	NS	ZAF	-0.123573753	-1.091190928
534	Hayward 2009	Bushmeat hunting in Dwesa and Cwebe Nature Reserves, Eastern Cape, South Africa	1	33	2009	South Africa	south	0.623	592.666	Syncerus caffer	mammal	mammal	Cwebe Wildlife Reserve	Dwesa-cwebe	IV	medium	Southern Africa	poaching and grazing	Impact	Africa	ecosystem	subsistence	Pressure	Animal count	offtakepoplN	NS	ZAF	-0.123573753	-1.091190928
535	Hayward 2009	Bushmeat hunting in Dwesa and Cwebe Nature Reserves, Eastern Cape, South Africa	NA	33	2009	South Africa	south	0.623	4.89605	Philantomba monticola	mammal	mammal	Cwebe Wildlife Reserve	Dwesa-cwebe	IV	medium	Southern Africa	poaching and grazing	Impact	Africa	ecosystem	subsistence	Pressure	Animal count	offtakepoplN	NS	ZAF	-0.123573753	-1.091190928
536	Hayward 2009	Bushmeat hunting in Dwesa and Cwebe Nature Reserves, Eastern Cape, South Africa	NA	33	2009	South Africa	south	0.623	43.25039	Tragelaphus scriptus	mammal	mammal	Cwebe Wildlife Reserve	Dwesa-cwebe	IV	medium	Southern Africa	poaching and grazing	Impact	Africa	ecosystem	subsistence	Pressure	Animal count	offtakepoplN	NS	ZAF	-0.123573753	-1.091190928
537	Hayward 2009	Bushmeat hunting in Dwesa and Cwebe Nature Reserves, Eastern Cape, South Africa	NA	33	2009	South Africa	south	0.623	69.06379	Potamochoerus larvatus	mammal	mammal	Cwebe Wildlife Reserve	Dwesa-cwebe	IV	medium	Southern Africa	poaching and grazing	Impact	Africa	ecosystem	subsistence	Pressure	Animal count	offtakepoplN	NS	ZAF	-0.123573753	-1.091190928
538	Hayward 2009	Bushmeat hunting in Dwesa and Cwebe Nature Reserves, Eastern Cape, South Africa	NA	33	2009	South Africa	south	0.623	15.63915	Sylvicapra grimmia	mammal	mammal	Cwebe Wildlife Reserve	Dwesa-cwebe	IV	medium	Southern Africa	poaching and grazing	Impact	Africa	ecosystem	subsistence	Pressure	Animal count	offtakepoplN	NS	ZAF	-0.123573753	-1.091190928
539	Hayward 2009	Bushmeat hunting in Dwesa and Cwebe Nature Reserves, Eastern Cape, South Africa	NA	33	2009	South Africa	south	0.623	0.0626	Amblysomus hottentotus	mammal	mammal	Cwebe Wildlife Reserve	Dwesa-cwebe	IV	medium	Southern Africa	poaching and grazing	Impact	Africa	ecosystem	subsistence	Pressure	Animal count	offtakepoplN	NS	ZAF	-0.123573753	-1.091190928
540	Hayward 2009	Bushmeat hunting in Dwesa and Cwebe Nature Reserves, Eastern Cape, South Africa	1	33	2009	South Africa	south	0.623	198.6197	Connochaetes taurinus	mammal	mammal	Cwebe Wildlife Reserve	Dwesa-cwebe	IV	medium	Southern Africa	poaching and grazing	Impact	Africa	ecosystem	subsistence	Pressure	Animal count	offtakepoplN	NS	ZAF	-0.123573753	-1.091190928
541	Hayward 2009	Bushmeat hunting in Dwesa and Cwebe Nature Reserves, Eastern Cape, South Africa	NA	33	2009	South Africa	south	0.623	14.93602	Hystrix africaeaustralis	mammal	mammal	Cwebe Wildlife Reserve	Dwesa-cwebe	IV	medium	Southern Africa	poaching and grazing	Impact	Africa	ecosystem	subsistence	Pressure	Animal count	offtakepoplN	NS	ZAF	-0.123573753	-1.091190928
542	Hayward 2009	Bushmeat hunting in Dwesa and Cwebe Nature Reserves, Eastern Cape, South Africa	NA	33	2009	South Africa	south	0.623	NA	Canis spp	mammal	mammal	Cwebe Wildlife Reserve	Dwesa-cwebe	IV	medium	Southern Africa	poaching and grazing	Impact	Africa	ecosystem	subsistence	Pressure	Animal count	offtakepoplN	NS	ZAF	-0.123573753	-1.091190928
543	Hayward 2009	Bushmeat hunting in Dwesa and Cwebe Nature Reserves, Eastern Cape, South Africa	NA	33	2009	South Africa	south	0.623	562.5927	Taurotragus oryx	mammal	mammal	Cwebe Wildlife Reserve	Dwesa-cwebe	IV	medium	Southern Africa	poaching and grazing	Impact	Africa	ecosystem	subsistence	Pressure	Animal count	offtakepoplN	NS	ZAF	-0.123573753	-1.091190928
544	Hayward 2009	Bushmeat hunting in Dwesa and Cwebe Nature Reserves, Eastern Cape, South Africa	NA	33	2009	South Africa	south	0.623	2.06657	Genetta tigrina	mammal	mammal	Cwebe Wildlife Reserve	Dwesa-cwebe	IV	medium	Southern Africa	poaching and grazing	Impact	Africa	ecosystem	subsistence	Pressure	Animal count	offtakepoplN	NS	ZAF	-0.123573753	-1.091190928
545	Hayward 2009	Bushmeat hunting in Dwesa and Cwebe Nature Reserves, Eastern Cape, South Africa	NA	33	2009	South Africa	south	0.623	5.04129	Cercopithecus mitis	mammal	mammal	Cwebe Wildlife Reserve	Dwesa-cwebe	IV	medium	Southern Africa	poaching and grazing	Impact	Africa	ecosystem	subsistence	Pressure	Animal count	offtakepoplN	NS	ZAF	-0.123573753	-1.091190928
546	Hayward 2009	Bushmeat hunting in Dwesa and Cwebe Nature Reserves, Eastern Cape, South Africa	NA	33	2009	South Africa	south	0.623	3.69599	Chlorocebus aethiops	mammal	mammal	Cwebe Wildlife Reserve	Dwesa-cwebe	IV	medium	Southern Africa	poaching and grazing	Impact	Africa	ecosystem	subsistence	Pressure	Animal count	offtakepoplN	NS	ZAF	-0.123573753	-1.091190928
547	Hayward 2009	Bushmeat hunting in Dwesa and Cwebe Nature Reserves, Eastern Cape, South Africa	NA	33	2009	South Africa	south	0.623	3.60016	Atilax paludinosus	mammal	mammal	Cwebe Wildlife Reserve	Dwesa-cwebe	IV	medium	Southern Africa	poaching and grazing	Impact	Africa	ecosystem	subsistence	Pressure	Animal count	offtakepoplN	NS	ZAF	-0.123573753	-1.091190928
548	Hayward 2009	Bushmeat hunting in Dwesa and Cwebe Nature Reserves, Eastern Cape, South Africa	1	33	2009	South Africa	south	0.623	2285.939	Ceratotherium simum	mammal	mammal	Cwebe Wildlife Reserve	Dwesa-cwebe	IV	medium	Southern Africa	poaching and grazing	Impact	Africa	ecosystem	subsistence	Pressure	Animal count	offtakepoplN	NS	ZAF	-0.123573753	-1.091190928
549	Hayward 2009	Bushmeat hunting in Dwesa and Cwebe Nature Reserves, Eastern Cape, South Africa	1	33	2009	South Africa	south	0.623	400	Equus quagga	mammal	mammal	Cwebe Wildlife Reserve	Dwesa-cwebe	IV	medium	Southern Africa	poaching and grazing	Impact	Africa	ecosystem	subsistence	Pressure	Animal count	offtakepoplN	NS	ZAF	-0.123573753	-1.091190928
550	Hayward 2009	Bushmeat hunting in Dwesa and Cwebe Nature Reserves, Eastern Cape, South Africa	1	33	2009	South Africa	south	0.623	160.9379	Alcelaphus buselaphus	mammal	mammal	Cwebe Wildlife Reserve	Dwesa-cwebe	IV	medium	Southern Africa	poaching and grazing	Impact	Africa	ecosystem	subsistence	Pressure	Animal count	offtakepoplN	NS	ZAF	-0.123573753	-1.091190928
551	Owens & Owens 2009	Early age reproduction in female savanna elephants (Loxodonta africana) after severe poaching	1	34	2009	Zambia	south	0.505	3824.54	Loxodonta africana	mammal	mammal	North Luangwa National Park	North Luangwa	II	high	Southern Africa	poaching	Impact	Africa	local	commercial	Pressure-State	Animal count	poplN	S	ZMB	2.161389527	5.271144834
553	Topp-JÃ¸rgensen et al. 2009	Mammalian density in response to different levels of bushmeat hunting in the Udz	1	35	2009	Tanzania	east	0.451	5.63901	Neotragus moschatus	mammal	mammal	Dabaga-Ulongambi Forest Reserve	DabagaNew	IV	medium	East Africa	poaching	Impact	Africa	local	Combined	State	Interv-anicount	poplN	NS	TZA	0.88061355	10.02949853
554	Topp-JÃ¸rgensen et al. 2009	Mammalian density in response to different levels of bushmeat hunting in the Udz	1	35	2009	Tanzania	east	0.451	17.5	Cephalophus spp	mammal	mammal	Dabaga-Ulongambi Forest Reserve	DabagaNew	IV	medium	East Africa	poaching	Impact	Africa	local	Combined	State	Interv-anicount	poplN	NS	TZA	0.88061355	10.02949853
555	Topp-JÃ¸rgensen et al. 2009	Mammalian density in response to different levels of bushmeat hunting in the Udz	1	35	2009	Tanzania	east	0.451	3824.54	Loxodonta africana	mammal	mammal	Dabaga-Ulongambi Forest Reserve	DabagaNew	IV	medium	East Africa	poaching	Impact	Africa	local	Combined	State	Interv-anicount	poplN	NS	TZA	0.88061355	10.02949853
556	Topp-JÃ¸rgensen et al. 2009	Mammalian density in response to different levels of bushmeat hunting in the Udz	1	35	2009	Tanzania	east	0.451	592.666	Syncerus caffer	mammal	mammal	Dabaga-Ulongambi Forest Reserve	DabagaNew	IV	medium	East Africa	poaching	Impact	Africa	local	Combined	State	Interv-anicount	poplN	NS	TZA	0.88061355	10.02949853
557	Topp-JÃ¸rgensen et al. 2009	Mammalian density in response to different levels of bushmeat hunting in the Udz	1	35	2009	Tanzania	east	0.451	69.06379	Potamochoerus larvatus	mammal	mammal	Dabaga-Ulongambi Forest Reserve	DabagaNew	IV	medium	East Africa	poaching	Impact	Africa	local	Combined	State	Interv-anicount	poplN	NS	TZA	0.88061355	10.02949853
558	Topp-JÃ¸rgensen et al. 2009	Mammalian density in response to different levels of bushmeat hunting in the Udz	1	35	2009	Tanzania	east	0.451	5.04129	Cercopithecus mitis	mammal	mammal	Dabaga-Ulongambi Forest Reserve	DabagaNew	IV	medium	East Africa	poaching	Impact	Africa	local	Combined	State	Interv-anicount	poplN	NS	TZA	0.88061355	10.02949853
559	Topp-JÃ¸rgensen et al. 2009	Mammalian density in response to different levels of bushmeat hunting in the Udz	1	35	2009	Tanzania	east	0.451	5.63901	Neotragus moschatus	mammal	mammal	Udzungwa Scarp Forest Reserve	Uzungwa Scarp	Ib	high	East Africa	poaching	Impact	Africa	local	Combined	State	Interv-anicount	poplN	NS	TZA	0.88061355	10.02949853
560	Topp-JÃ¸rgensen et al. 2009	Mammalian density in response to different levels of bushmeat hunting in the Udz	1	35	2009	Tanzania	east	0.451	17.5	Cephalophus spp	mammal	mammal	Udzungwa Scarp Forest Reserve	Uzungwa Scarp	Ib	high	East Africa	poaching	Impact	Africa	local	Combined	State	Interv-anicount	poplN	NS	TZA	0.88061355	10.02949853
561	Topp-JÃ¸rgensen et al. 2009	Mammalian density in response to different levels of bushmeat hunting in the Udz	1	35	2009	Tanzania	east	0.451	3824.54	Loxodonta africana	mammal	mammal	Udzungwa Scarp Forest Reserve	Uzungwa Scarp	Ib	high	East Africa	poaching	Impact	Africa	local	Combined	State	Interv-anicount	poplN	NS	TZA	0.88061355	10.02949853
562	Topp-JÃ¸rgensen et al. 2009	Mammalian density in response to different levels of bushmeat hunting in the Udz	1	35	2009	Tanzania	east	0.451	592.666	Syncerus caffer	mammal	mammal	Udzungwa Scarp Forest Reserve	Uzungwa Scarp	Ib	high	East Africa	poaching	Impact	Africa	local	Combined	State	Interv-anicount	poplN	NS	TZA	0.88061355	10.02949853
563	Topp-JÃ¸rgensen et al. 2009	Mammalian density in response to different levels of bushmeat hunting in the Udz	1	35	2009	Tanzania	east	0.451	69.06379	Potamochoerus larvatus	mammal	mammal	Udzungwa Scarp Forest Reserve	Uzungwa Scarp	Ib	high	East Africa	poaching	Impact	Africa	local	Combined	State	Interv-anicount	poplN	NS	TZA	0.88061355	10.02949853
564	Topp-JÃ¸rgensen et al. 2009	Mammalian density in response to different levels of bushmeat hunting in the Udz	1	35	2009	Tanzania	east	0.451	5.04129	Cercopithecus mitis	mammal	mammal	Udzungwa Scarp Forest Reserve	Uzungwa Scarp	Ib	high	East Africa	poaching	Impact	Africa	local	Combined	State	Interv-anicount	poplN	NS	TZA	0.88061355	10.02949853
565	Topp-JÃ¸rgensen et al. 2009	Mammalian density in response to different levels of bushmeat hunting in the Udz	0	35	2009	Tanzania	east	0.451	5.63901	Neotragus moschatus	mammal	mammal	West Kilombero Scarp FR	NA	VI	medium	East Africa	poaching	Impact	Africa	local	Combined	State	Interv-anicount	poplN	NS	TZA	0.88061355	10.02949853
566	Topp-JÃ¸rgensen et al. 2009	Mammalian density in response to different levels of bushmeat hunting in the Udz	0	35	2009	Tanzania	east	0.451	17.5	Cephalophus spp	mammal	mammal	West Kilombero Scarp FR	NA	VI	medium	East Africa	poaching	Impact	Africa	local	Combined	State	Interv-anicount	poplN	NS	TZA	0.88061355	10.02949853
567	Topp-JÃ¸rgensen et al. 2009	Mammalian density in response to different levels of bushmeat hunting in the Udz	0	35	2009	Tanzania	east	0.451	3824.54	Loxodonta africana	mammal	mammal	West Kilombero Scarp FR	NA	VI	medium	East Africa	poaching	Impact	Africa	local	Combined	State	Interv-anicount	poplN	NS	TZA	0.88061355	10.02949853
568	Topp-JÃ¸rgensen et al. 2009	Mammalian density in response to different levels of bushmeat hunting in the Udz	0	35	2009	Tanzania	east	0.451	592.666	Syncerus caffer	mammal	mammal	West Kilombero Scarp FR	NA	VI	medium	East Africa	poaching	Impact	Africa	local	Combined	State	Interv-anicount	poplN	NS	TZA	0.88061355	10.02949853
569	Topp-JÃ¸rgensen et al. 2009	Mammalian density in response to different levels of bushmeat hunting in the Udz	0	35	2009	Tanzania	east	0.451	69.06379	Potamochoerus larvatus	mammal	mammal	West Kilombero Scarp FR	NA	VI	medium	East Africa	poaching	Impact	Africa	local	Combined	State	Interv-anicount	poplN	NS	TZA	0.88061355	10.02949853
570	Topp-JÃ¸rgensen et al. 2009	Mammalian density in response to different levels of bushmeat hunting in the Udz	0	35	2009	Tanzania	east	0.451	5.04129	Cercopithecus mitis	mammal	mammal	West Kilombero Scarp FR	NA	VI	medium	East Africa	poaching	Impact	Africa	local	Combined	State	Interv-anicount	poplN	NS	TZA	0.88061355	10.02949853
571	Brugiere & Magassouba 2009	Pattern and sustainability of the bushmeat trade in the Haut Niger National Park, Republic of Guinea	1	36	2009	Guinea	west	0.377	592.666	Syncerus caffer	mammal	mammal	Haut Niger National Park	NA	II	high	West Africa	poaching	Impact	Africa	local	Combined	Pressure-State	Interv-anicount	offtakepoplN	S	GIN	0.070224719	5.243722304
572	Brugiere & Magassouba 2009	Pattern and sustainability of the bushmeat trade in the Haut Niger National Park, Republic of Guinea	NA	36	2009	Guinea	west	0.377	160.9379	Alcelaphus buselaphus	mammal	mammal	Haut Niger National Park	NA	II	high	West Africa	poaching	Impact	Africa	local	Combined	Pressure-State	Interv-anicount	offtakepoplN	S	GIN	0.070224719	5.243722304
573	Brugiere & Magassouba 2009	Pattern and sustainability of the bushmeat trade in the Haut Niger National Park, Republic of Guinea	NA	36	2009	Guinea	west	0.377	80.03521	Kobus kob	mammal	mammal	Haut Niger National Park	NA	II	high	West Africa	poaching	Impact	Africa	local	Combined	Pressure-State	Interv-anicount	offtakepoplN	S	GIN	0.070224719	5.243722304
574	Brugiere & Magassouba 2009	Pattern and sustainability of the bushmeat trade in the Haut Niger National Park, Republic of Guinea	NA	36	2009	Guinea	west	0.377	204.3935	Kobus ellipsiprymnus	mammal	mammal	Haut Niger National Park	NA	II	high	West Africa	poaching	Impact	Africa	local	Combined	Pressure-State	Interv-anicount	offtakepoplN	S	GIN	0.070224719	5.243722304
575	Brugiere & Magassouba 2009	Pattern and sustainability of the bushmeat trade in the Haut Niger National Park, Republic of Guinea	NA	36	2009	Guinea	west	0.377	43.25039	Tragelaphus scriptus	mammal	mammal	Haut Niger National Park	NA	II	high	West Africa	poaching	Impact	Africa	local	Combined	Pressure-State	Interv-anicount	offtakepoplN	S	GIN	0.070224719	5.243722304
576	Brugiere & Magassouba 2009	Pattern and sustainability of the bushmeat trade in the Haut Niger National Park, Republic of Guinea	1	36	2009	Guinea	west	0.377	62.0066	Cephalophus silvicultor	mammal	mammal	Haut Niger National Park	NA	II	high	West Africa	poaching	Impact	Africa	local	Combined	Pressure-State	Interv-anicount	offtakepoplN	S	GIN	0.070224719	5.243722304
577	Brugiere & Magassouba 2009	Pattern and sustainability of the bushmeat trade in the Haut Niger National Park, Republic of Guinea	1	36	2009	Guinea	west	0.377	8.55769	Philatomba maxwelli	mammal	mammal	Haut Niger National Park	NA	II	high	West Africa	poaching	Impact	Africa	local	Combined	Pressure-State	Interv-anicount	offtakepoplN	S	GIN	0.070224719	5.243722304
578	Brugiere & Magassouba 2009	Pattern and sustainability of the bushmeat trade in the Haut Niger National Park, Republic of Guinea	1	36	2009	Guinea	west	0.377	12.11457	Cephalophus rufilatus	mammal	mammal	Haut Niger National Park	NA	II	high	West Africa	poaching	Impact	Africa	local	Combined	Pressure-State	Interv-anicount	offtakepoplN	S	GIN	0.070224719	5.243722304
579	Brugiere & Magassouba 2009	Pattern and sustainability of the bushmeat trade in the Haut Niger National Park, Republic of Guinea	NA	36	2009	Guinea	west	0.377	70.00031	Potamochoerus porcus	mammal	mammal	Haut Niger National Park	NA	II	high	West Africa	poaching	Impact	Africa	local	Combined	Pressure-State	Interv-anicount	offtakepoplN	S	GIN	0.070224719	5.243722304
580	Brugiere & Magassouba 2009	Pattern and sustainability of the bushmeat trade in the Haut Niger National Park, Republic of Guinea	NA	36	2009	Guinea	west	0.377	82.49999	Phacochoerus africanus	mammal	mammal	Haut Niger National Park	NA	II	high	West Africa	poaching	Impact	Africa	local	Combined	Pressure-State	Interv-anicount	offtakepoplN	S	GIN	0.070224719	5.243722304
581	Brugiere & Magassouba 2009	Pattern and sustainability of the bushmeat trade in the Haut Niger National Park, Republic of Guinea	NA	36	2009	Guinea	west	0.377	13.40627	Hystrix cristata	mammal	mammal	Haut Niger National Park	NA	II	high	West Africa	poaching	Impact	Africa	local	Combined	Pressure-State	Interv-anicount	offtakepoplN	S	GIN	0.070224719	5.243722304
582	Brugiere & Magassouba 2009	Pattern and sustainability of the bushmeat trade in the Haut Niger National Park, Republic of Guinea	NA	36	2009	Guinea	west	0.377	3.75085	Thryonomys swinderianus	mammal	mammal	Haut Niger National Park	NA	II	high	West Africa	poaching	Impact	Africa	local	Combined	Pressure-State	Interv-anicount	offtakepoplN	S	GIN	0.070224719	5.243722304
583	Brugiere & Magassouba 2009	Pattern and sustainability of the bushmeat trade in the Haut Niger National Park, Republic of Guinea	NA	36	2009	Guinea	west	0.377	2.87565	Atherurus africanus	mammal	mammal	Haut Niger National Park	NA	II	high	West Africa	poaching	Impact	Africa	local	Combined	Pressure-State	Interv-anicount	offtakepoplN	S	GIN	0.070224719	5.243722304
584	Brugiere & Magassouba 2009	Pattern and sustainability of the bushmeat trade in the Haut Niger National Park, Republic of Guinea	NA	36	2009	Guinea	west	0.377	1.26752	Cricetomys gambianus	mammal	mammal	Haut Niger National Park	NA	II	high	West Africa	poaching	Impact	Africa	local	Combined	Pressure-State	Interv-anicount	offtakepoplN	S	GIN	0.070224719	5.243722304
585	Brugiere & Magassouba 2009	Pattern and sustainability of the bushmeat trade in the Haut Niger National Park, Republic of Guinea	NA	36	2009	Guinea	west	0.377	7.9663	Erythrocebus patas	mammal	mammal	Haut Niger National Park	NA	II	high	West Africa	poaching	Impact	Africa	local	Combined	Pressure-State	Interv-anicount	offtakepoplN	S	GIN	0.070224719	5.243722304
586	Brugiere & Magassouba 2009	Pattern and sustainability of the bushmeat trade in the Haut Niger National Park, Republic of Guinea	1	36	2009	Guinea	west	0.377	45	Pan troglodytes	mammal	mammal	Haut Niger National Park	NA	II	high	West Africa	poaching	Impact	Africa	local	Combined	Pressure-State	Interv-anicount	offtakepoplN	S	GIN	0.070224719	5.243722304
587	Brugiere & Magassouba 2009	Pattern and sustainability of the bushmeat trade in the Haut Niger National Park, Republic of Guinea	NA	36	2009	Guinea	west	0.377	14.00708	Papio hamadryas	mammal	mammal	Haut Niger National Park	NA	II	high	West Africa	poaching	Impact	Africa	local	Combined	Pressure-State	Interv-anicount	offtakepoplN	S	GIN	0.070224719	5.243722304
588	Brugiere & Magassouba 2009	Pattern and sustainability of the bushmeat trade in the Haut Niger National Park, Republic of Guinea	NA	36	2009	Guinea	west	0.377	3.69599	Chlorocebus aethiops	mammal	mammal	Haut Niger National Park	NA	II	high	West Africa	poaching	Impact	Africa	local	Combined	Pressure-State	Interv-anicount	offtakepoplN	S	GIN	0.070224719	5.243722304
589	Brugiere & Magassouba 2009	Pattern and sustainability of the bushmeat trade in the Haut Niger National Park, Republic of Guinea	NA	36	2009	Guinea	west	0.377	8.79729	Colobus polykomos	mammal	mammal	Haut Niger National Park	NA	II	high	West Africa	poaching	Impact	Africa	local	Combined	Pressure-State	Interv-anicount	offtakepoplN	S	GIN	0.070224719	5.243722304
590	Brugiere & Magassouba 2009	Pattern and sustainability of the bushmeat trade in the Haut Niger National Park, Republic of Guinea	NA	36	2009	Guinea	west	0.377	56.1752	Orycteropus afer	mammal	mammal	Haut Niger National Park	NA	II	high	West Africa	poaching	Impact	Africa	local	Combined	Pressure-State	Interv-anicount	offtakepoplN	S	GIN	0.070224719	5.243722304
591	Brugiere & Magassouba 2009	Pattern and sustainability of the bushmeat trade in the Haut Niger National Park, Republic of Guinea	NA	36	2009	Guinea	west	0.377	2.59363	Lepus saxatilis	mammal	mammal	Haut Niger National Park	NA	II	high	West Africa	poaching	Impact	Africa	local	Combined	Pressure-State	Interv-anicount	offtakepoplN	S	GIN	0.070224719	5.243722304
592	Brugiere & Magassouba 2009	Pattern and sustainability of the bushmeat trade in the Haut Niger National Park, Republic of Guinea	NA	36	2009	Guinea	west	0.377	32.9997	Manis gigantea	mammal	mammal	Haut Niger National Park	NA	II	high	West Africa	poaching	Impact	Africa	local	Combined	Pressure-State	Interv-anicount	offtakepoplN	S	GIN	0.070224719	5.243722304
598	Waltert et al 2009	Habitat availability, hunting or poaching:what affects distribution and density....	1	37	2009	Tanzania	east	0.451	3824.54	Loxodonta africana	mammal	mammal	Rukwa Game Reserve	Rukwa	VI	low	East Africa	poaching	Impact	Africa	local	Combined	Pressure-State	Interv-anicount	offtakepoplN	NS	TZA	0.88061355	10.02949853
599	Waltert et al 2009	Habitat availability, hunting or poaching:what affects distribution and density....	1	37	2009	Tanzania	east	0.451	1536.31	Hippopotamus amphibius	mammal	mammal	Rukwa Game Reserve	Rukwa	VI	low	East Africa	poaching	Impact	Africa	local	Combined	Pressure-State	Interv-anicount	offtakepoplN	NS	TZA	0.88061355	10.02949853
600	Waltert et al 2009	Habitat availability, hunting or poaching:what affects distribution and density....	0	37	2009	Tanzania	east	0.451	964.6547	Giraffa camelopardalis	mammal	mammal	Rukwa Game Reserve	Rukwa	VI	low	East Africa	poaching	Impact	Africa	local	Combined	Pressure-State	Interv-anicount	offtakepoplN	NS	TZA	0.88061355	10.02949853
601	Waltert et al 2009	Habitat availability, hunting or poaching:what affects distribution and density....	0	37	2009	Tanzania	east	0.451	592.666	Syncerus caffer	mammal	mammal	Rukwa Game Reserve	Rukwa	VI	low	East Africa	poaching	Impact	Africa	local	Combined	Pressure-State	Interv-anicount	offtakepoplN	NS	TZA	0.88061355	10.02949853
602	Waltert et al 2009	Habitat availability, hunting or poaching:what affects distribution and density....	1	37	2009	Tanzania	east	0.451	562.5927	Taurotragus oryx	mammal	mammal	Rukwa Game Reserve	Rukwa	VI	low	East Africa	poaching	Impact	Africa	local	Combined	Pressure-State	Interv-anicount	offtakepoplN	NS	TZA	0.88061355	10.02949853
603	Waltert et al 2009	Habitat availability, hunting or poaching:what affects distribution and density....	0	37	2009	Tanzania	east	0.451	264.174	Hippotragus equinus	mammal	mammal	Rukwa Game Reserve	Rukwa	VI	low	East Africa	poaching	Impact	Africa	local	Combined	Pressure-State	Interv-anicount	offtakepoplN	NS	TZA	0.88061355	10.02949853
604	Waltert et al 2009	Habitat availability, hunting or poaching:what affects distribution and density....	0	37	2009	Tanzania	east	0.451	236.4059	Hippotragus niger	mammal	mammal	Rukwa Game Reserve	Rukwa	VI	low	East Africa	poaching	Impact	Africa	local	Combined	Pressure-State	Interv-anicount	offtakepoplN	NS	TZA	0.88061355	10.02949853
605	Waltert et al 2009	Habitat availability, hunting or poaching:what affects distribution and density....	0	37	2009	Tanzania	east	0.451	400	Equus quagga	mammal	mammal	Rukwa Game Reserve	Rukwa	VI	low	East Africa	poaching	Impact	Africa	local	Combined	Pressure-State	Interv-anicount	offtakepoplN	NS	TZA	0.88061355	10.02949853
606	Waltert et al 2009	Habitat availability, hunting or poaching:what affects distribution and density....	0	37	2009	Tanzania	east	0.451	206.0564	Tragelaphus strepsiceros	mammal	mammal	Rukwa Game Reserve	Rukwa	VI	low	East Africa	poaching	Impact	Africa	local	Combined	Pressure-State	Interv-anicount	offtakepoplN	NS	TZA	0.88061355	10.02949853
607	Waltert et al 2009	Habitat availability, hunting or poaching:what affects distribution and density....	1	37	2009	Tanzania	east	0.451	204.3935	Kobus ellipsiprymnus	mammal	mammal	Rukwa Game Reserve	Rukwa	VI	low	East Africa	poaching	Impact	Africa	local	Combined	Pressure-State	Interv-anicount	offtakepoplN	NS	TZA	0.88061355	10.02949853
608	Waltert et al 2009	Habitat availability, hunting or poaching:what affects distribution and density....	1	37	2009	Tanzania	east	0.451	160.9379	Alcelaphus buselaphus	mammal	mammal	Rukwa Game Reserve	Rukwa	VI	low	East Africa	poaching	Impact	Africa	local	Combined	Pressure-State	Interv-anicount	offtakepoplN	NS	TZA	0.88061355	10.02949853
609	Waltert et al 2009	Habitat availability, hunting or poaching:what affects distribution and density....	0	37	2009	Tanzania	east	0.451	127.1949	Damaliscus korrigum	mammal	mammal	Rukwa Game Reserve	Rukwa	VI	low	East Africa	poaching	Impact	Africa	local	Combined	Pressure-State	Interv-anicount	offtakepoplN	NS	TZA	0.88061355	10.02949853
610	Waltert et al 2009	Habitat availability, hunting or poaching:what affects distribution and density....	0	37	2009	Tanzania	east	0.451	69.06379	Potamochoerus larvatus	mammal	mammal	Rukwa Game Reserve	Rukwa	VI	low	East Africa	poaching	Impact	Africa	local	Combined	Pressure-State	Interv-anicount	offtakepoplN	NS	TZA	0.88061355	10.02949853
611	Waltert et al 2009	Habitat availability, hunting or poaching:what affects distribution and density....	1	37	2009	Tanzania	east	0.451	82.49999	Phacochoerus africanus	mammal	mammal	Rukwa Game Reserve	Rukwa	VI	low	East Africa	poaching	Impact	Africa	local	Combined	Pressure-State	Interv-anicount	offtakepoplN	NS	TZA	0.88061355	10.02949853
612	Waltert et al 2009	Habitat availability, hunting or poaching:what affects distribution and density....	0	37	2009	Tanzania	east	0.451	71.46272	Kobus vardonii	mammal	mammal	Rukwa Game Reserve	Rukwa	VI	low	East Africa	poaching	Impact	Africa	local	Combined	Pressure-State	Interv-anicount	offtakepoplN	NS	TZA	0.88061355	10.02949853
613	Waltert et al 2009	Habitat availability, hunting or poaching:what affects distribution and density....	0	37	2009	Tanzania	east	0.451	52.59169	Aepyceros melampus	mammal	mammal	Rukwa Game Reserve	Rukwa	VI	low	East Africa	poaching	Impact	Africa	local	Combined	Pressure-State	Interv-anicount	offtakepoplN	NS	TZA	0.88061355	10.02949853
614	Waltert et al 2009	Habitat availability, hunting or poaching:what affects distribution and density....	1	37	2009	Tanzania	east	0.451	43.28895	Redunca redunca	mammal	mammal	Rukwa Game Reserve	Rukwa	VI	low	East Africa	poaching	Impact	Africa	local	Combined	Pressure-State	Interv-anicount	offtakepoplN	NS	TZA	0.88061355	10.02949853
615	Waltert et al 2009	Habitat availability, hunting or poaching:what affects distribution and density....	0	37	2009	Tanzania	east	0.451	43.25039	Tragelaphus scriptus	mammal	mammal	Rukwa Game Reserve	Rukwa	VI	low	East Africa	poaching	Impact	Africa	local	Combined	Pressure-State	Interv-anicount	offtakepoplN	NS	TZA	0.88061355	10.02949853
616	Waltert et al 2009	Habitat availability, hunting or poaching:what affects distribution and density....	0	37	2009	Tanzania	east	0.451	15.63915	Sylvicapra grimmia	mammal	mammal	Rukwa Game Reserve	Rukwa	VI	low	East Africa	poaching	Impact	Africa	local	Combined	Pressure-State	Interv-anicount	offtakepoplN	NS	TZA	0.88061355	10.02949853
617	Rao et al. 2010	Hunting, Livelihoods and Declining Wildlife in the Hponkanrazi Wildlife Sanctuary, North Myanma	1	38	2010	Myanmar	NA	0.514	99.71419	Ursus thibetanus	mammal	mammal	Hponkanrazi Wildlife Sanctuary	Hponkanrazi	IV	medium	Southeastern Asia	poaching	Impact	Asia	local	Combined	Pressure-State	Interv-anicount	offtakepoplN	NS	MMR	0.689389792	15.90241295
618	Rao et al. 2010	Hunting, Livelihoods and Declining Wildlife in the Hponkanrazi Wildlife Sanctuary, North Myanma	1	38	2010	Myanmar	NA	0.514	57.07578	Helarctos malayanus	mammal	mammal	Hponkanrazi Wildlife Sanctuary	Hponkanrazi	IV	medium	Southeastern Asia	poaching	Impact	Asia	local	Combined	Pressure-State	Interv-anicount	offtakepoplN	NS	MMR	0.689389792	15.90241295
619	Rao et al. 2010	Hunting, Livelihoods and Declining Wildlife in the Hponkanrazi Wildlife Sanctuary, North Myanma	1	38	2010	Myanmar	NA	0.514	4.86171	Manis javanica	mammal	mammal	Hponkanrazi Wildlife Sanctuary	Hponkanrazi	IV	medium	Southeastern Asia	poaching	Impact	Asia	local	Combined	Pressure-State	Interv-anicount	offtakepoplN	NS	MMR	0.689389792	15.90241295
620	Rao et al. 2010	Hunting, Livelihoods and Declining Wildlife in the Hponkanrazi Wildlife Sanctuary, North Myanma	1	38	2010	Myanmar	NA	0.514	177.5229	Rusa unicolor	mammal	mammal	Hponkanrazi Wildlife Sanctuary	Hponkanrazi	IV	medium	Southeastern Asia	poaching	Impact	Asia	local	Combined	Pressure-State	Interv-anicount	offtakepoplN	NS	MMR	0.689389792	15.90241295
621	Rao et al. 2010	Hunting, Livelihoods and Declining Wildlife in the Hponkanrazi Wildlife Sanctuary, North Myanma	1	38	2010	Myanmar	NA	0.514	14.5	Moschus sp	mammal	mammal	Hponkanrazi Wildlife Sanctuary	Hponkanrazi	IV	medium	Southeastern Asia	poaching	Impact	Asia	local	Combined	Pressure-State	Interv-anicount	offtakepoplN	NS	MMR	0.689389792	15.90241295
622	Rao et al. 2010	Hunting, Livelihoods and Declining Wildlife in the Hponkanrazi Wildlife Sanctuary, North Myanma	1	38	2010	Myanmar	NA	0.514	8.86869	Lutra lutra	mammal	mammal	Hponkanrazi Wildlife Sanctuary	Hponkanrazi	IV	medium	Southeastern Asia	poaching	Impact	Asia	local	Combined	Pressure-State	Interv-anicount	offtakepoplN	NS	MMR	0.689389792	15.90241295
623	Rao et al. 2010	Hunting, Livelihoods and Declining Wildlife in the Hponkanrazi Wildlife Sanctuary, North Myanma	0	38	2010	Myanmar	NA	0.514	17.61159	Muntiacus muntjak	mammal	mammal	Hponkanrazi Wildlife Sanctuary	Hponkanrazi	IV	medium	Southeastern Asia	poaching	Impact	Asia	local	Combined	Pressure-State	Interv-anicount	offtakepoplN	NS	MMR	0.689389792	15.90241295
624	Rao et al. 2010	Hunting, Livelihoods and Declining Wildlife in the Hponkanrazi Wildlife Sanctuary, North Myanma	1	38	2010	Myanmar	NA	0.514	161.9147	Panthera tigris	mammal	mammal	Hponkanrazi Wildlife Sanctuary	Hponkanrazi	IV	medium	Southeastern Asia	poaching	Impact	Asia	local	Combined	Pressure-State	Interv-anicount	offtakepoplN	NS	MMR	0.689389792	15.90241295
625	Rao et al. 2010	Hunting, Livelihoods and Declining Wildlife in the Hponkanrazi Wildlife Sanctuary, North Myanma	1	38	2010	Myanmar	NA	0.514	84.47154	Sus scrofa	mammal	mammal	Hponkanrazi Wildlife Sanctuary	Hponkanrazi	IV	medium	Southeastern Asia	poaching	Impact	Asia	local	Combined	Pressure-State	Interv-anicount	offtakepoplN	NS	MMR	0.689389792	15.90241295
626	Rao et al. 2010	Hunting, Livelihoods and Declining Wildlife in the Hponkanrazi Wildlife Sanctuary, North Myanma	0	38	2010	Myanmar	NA	0.514	6.699	Bunopithecus hoolock	mammal	mammal	Hponkanrazi Wildlife Sanctuary	Hponkanrazi	IV	medium	Southeastern Asia	poaching	Impact	Asia	local	Combined	Pressure-State	Interv-anicount	offtakepoplN	NS	MMR	0.689389792	15.90241295
627	Rao et al. 2010	Hunting, Livelihoods and Declining Wildlife in the Hponkanrazi Wildlife Sanctuary, North Myanma	1	38	2010	Myanmar	NA	0.514	8.54689	Macaca assamensis	mammal	mammal	Hponkanrazi Wildlife Sanctuary	Hponkanrazi	IV	medium	Southeastern Asia	poaching	Impact	Asia	local	Combined	Pressure-State	Interv-anicount	offtakepoplN	NS	MMR	0.689389792	15.90241295
628	Rao et al. 2010	Hunting, Livelihoods and Declining Wildlife in the Hponkanrazi Wildlife Sanctuary, North Myanma	1	38	2010	Myanmar	NA	0.514	9.35804	Macaca arctoides	mammal	mammal	Hponkanrazi Wildlife Sanctuary	Hponkanrazi	IV	medium	Southeastern Asia	poaching	Impact	Asia	local	Combined	Pressure-State	Interv-anicount	offtakepoplN	NS	MMR	0.689389792	15.90241295
629	Rao et al. 2010	Hunting, Livelihoods and Declining Wildlife in the Hponkanrazi Wildlife Sanctuary, North Myanma	0	38	2010	Myanmar	NA	0.514	8	Hystrix brachyura	mammal	mammal	Hponkanrazi Wildlife Sanctuary	Hponkanrazi	IV	medium	Southeastern Asia	poaching	Impact	Asia	local	Combined	Pressure-State	Interv-anicount	offtakepoplN	NS	MMR	0.689389792	15.90241295
630	Rao et al. 2010	Hunting, Livelihoods and Declining Wildlife in the Hponkanrazi Wildlife Sanctuary, North Myanma	0	38	2010	Myanmar	NA	0.514	110.9422	Capricornis sumatraensis	mammal	mammal	Hponkanrazi Wildlife Sanctuary	Hponkanrazi	IV	medium	Southeastern Asia	poaching	Impact	Asia	local	Combined	Pressure-State	Interv-anicount	offtakepoplN	NS	MMR	0.689389792	15.90241295
631	Rao et al. 2010	Hunting, Livelihoods and Declining Wildlife in the Hponkanrazi Wildlife Sanctuary, North Myanma	0	38	2010	Myanmar	NA	0.514	4.3	Paguma larvata	mammal	mammal	Hponkanrazi Wildlife Sanctuary	Hponkanrazi	IV	medium	Southeastern Asia	poaching	Impact	Asia	local	Combined	Pressure-State	Interv-anicount	offtakepoplN	NS	MMR	0.689389792	15.90241295
634	Rao et al. 2010	Hunting, Livelihoods and Declining Wildlife in the Hponkanrazi Wildlife Sanctuary, North Myanma	0	38	2010	Myanmar	NA	0.514	7.68172	Trachypithecus phayrei	mammal	mammal	Hponkanrazi Wildlife Sanctuary	Hponkanrazi	IV	medium	Southeastern Asia	poaching	Impact	Asia	local	Combined	Pressure-State	Interv-anicount	offtakepoplN	NS	MMR	0.689389792	15.90241295
635	Rao et al. 2010	Hunting, Livelihoods and Declining Wildlife in the Hponkanrazi Wildlife Sanctuary, North Myanma	0	38	2010	Myanmar	NA	0.514	2.50464	Martes flavigula	mammal	mammal	Hponkanrazi Wildlife Sanctuary	Hponkanrazi	IV	medium	Southeastern Asia	poaching	Impact	Asia	local	Combined	Pressure-State	Interv-anicount	offtakepoplN	NS	MMR	0.689389792	15.90241295
636	Rao et al. 2010	Hunting, Livelihoods and Declining Wildlife in the Hponkanrazi Wildlife Sanctuary, North Myanma	0	38	2010	Myanmar	NA	0.514	14.94505	Neofelis nebulosa	mammal	mammal	Hponkanrazi Wildlife Sanctuary	Hponkanrazi	IV	medium	Southeastern Asia	poaching	Impact	Asia	local	Combined	Pressure-State	Interv-anicount	offtakepoplN	NS	MMR	0.689389792	15.90241295
637	Rao et al. 2010	Hunting, Livelihoods and Declining Wildlife in the Hponkanrazi Wildlife Sanctuary, North Myanma	0	38	2010	Myanmar	NA	0.514	7.72646	Catopuma temminckii	mammal	mammal	Hponkanrazi Wildlife Sanctuary	Hponkanrazi	IV	medium	Southeastern Asia	poaching	Impact	Asia	local	Combined	Pressure-State	Interv-anicount	offtakepoplN	NS	MMR	0.689389792	15.90241295
638	Rao et al. 2010	Hunting, Livelihoods and Declining Wildlife in the Hponkanrazi Wildlife Sanctuary, North Myanma	0	38	2010	Myanmar	NA	0.514	0.1181	Hylopetes spadiceus	mammal	mammal	Hponkanrazi Wildlife Sanctuary	Hponkanrazi	IV	medium	Southeastern Asia	poaching	Impact	Asia	local	Combined	Pressure-State	Interv-anicount	offtakepoplN	NS	MMR	0.689389792	15.90241295
639	Rao et al. 2010	Hunting, Livelihoods and Declining Wildlife in the Hponkanrazi Wildlife Sanctuary, North Myanma	0	38	2010	Myanmar	NA	0.514	294.5153	Budorcas taxicolor	mammal	mammal	Hponkanrazi Wildlife Sanctuary	Hponkanrazi	IV	medium	Southeastern Asia	poaching	Impact	Asia	local	Combined	Pressure-State	Interv-anicount	offtakepoplN	NS	MMR	0.689389792	15.90241295
641	Rao et al. 2010	Hunting, Livelihoods and Declining Wildlife in the Hponkanrazi Wildlife Sanctuary, North Myanma	0	38	2010	Myanmar	NA	0.514	0.68483	Prionodon linsang	mammal	mammal	Hponkanrazi Wildlife Sanctuary	Hponkanrazi	IV	medium	Southeastern Asia	poaching	Impact	Asia	local	Combined	Pressure-State	Interv-anicount	offtakepoplN	NS	MMR	0.689389792	15.90241295
642	Rao et al. 2010	Hunting, Livelihoods and Declining Wildlife in the Hponkanrazi Wildlife Sanctuary, North Myanma	0	38	2010	Myanmar	NA	0.514	1.5	Mustela strigidorsa	mammal	mammal	Hponkanrazi Wildlife Sanctuary	Hponkanrazi	IV	medium	Southeastern Asia	poaching	Impact	Asia	local	Combined	Pressure-State	Interv-anicount	offtakepoplN	NS	MMR	0.689389792	15.90241295
643	Rao et al. 2010	Hunting, Livelihoods and Declining Wildlife in the Hponkanrazi Wildlife Sanctuary, North Myanma	0	38	2010	Myanmar	NA	0.514	5.17008	Ailurus fulgens	mammal	mammal	Hponkanrazi Wildlife Sanctuary	Hponkanrazi	IV	medium	Southeastern Asia	poaching	Impact	Asia	local	Combined	Pressure-State	Interv-anicount	offtakepoplN	NS	MMR	0.689389792	15.90241295
644	Averbeck et al. 2010	Hunting differentially affects mixed-sex and bachelor-herds in a gregarious ungulate, the impala (Aepyceros melampus	1	39	2010	Uganda	east	0.472	52.59169	Aepyceros melampus	mammal	mammal	Lake Mburo National Park	Lake Mburo	II	high	East Africa	poaching	Impact	Africa	ecosystem	subsistence	Pressure	Animal count	poplN	S	UGA	0.704857063	13.60686201
645	Bouche et al. 2010	Has the final countdown to wildlife extinction in Northern Central African Republic begun	1	40	2010	CAR	central	0.355	3824.54	Loxodonta africana	mammal	mammal	Manovo Gounda Saint Floris National Park	Manovo-Gounda St Floris National Park	II	high	Central Africa	poaching and disease	Impact	Africa	landscape	Combined	Pressure-State	Animal count	poplN	S	CAF	-2.868068834	-1.340066032
646	Bouche et al. 2010	Has the final countdown to wildlife extinction in Northern Central African Republic begun	1	40	2010	CAR	central	0.355	592.666	Syncerus caffer	mammal	mammal	Manovo Gounda Saint Floris National Park	Manovo-Gounda St Floris National Park	II	high	Central Africa	poaching and disease	Impact	Africa	landscape	Combined	Pressure-State	Animal count	poplN	S	CAF	-2.868068834	-1.340066032
647	Bouche et al. 2010	Has the final countdown to wildlife extinction in Northern Central African Republic begun	1	40	2010	CAR	central	0.355	964.6547	Giraffa camelopardalis	mammal	mammal	Manovo Gounda Saint Floris National Park	Manovo-Gounda St Floris National Park	II	high	Central Africa	poaching and disease	Impact	Africa	landscape	Combined	Pressure-State	Animal count	poplN	S	CAF	-2.868068834	-1.340066032
648	Bouche et al. 2010	Has the final countdown to wildlife extinction in Northern Central African Republic begun	0	40	2010	CAR	central	0.355	646.0243	Taurotragus derbianus	mammal	mammal	Manovo Gounda Saint Floris National Park	Manovo-Gounda St Floris National Park	II	high	Central Africa	poaching and disease	Impact	Africa	landscape	Combined	Pressure-State	Animal count	poplN	S	CAF	-2.868068834	-1.340066032
649	Bouche et al. 2010	Has the final countdown to wildlife extinction in Northern Central African Republic begun	0	40	2010	CAR	central	0.355	264.174	Hippotragus equinus	mammal	mammal	Manovo Gounda Saint Floris National Park	Manovo-Gounda St Floris National Park	II	high	Central Africa	poaching and disease	Impact	Africa	landscape	Combined	Pressure-State	Animal count	poplN	S	CAF	-2.868068834	-1.340066032
650	Bouche et al. 2010	Has the final countdown to wildlife extinction in Northern Central African Republic begun	1	40	2010	CAR	central	0.355	160.9379	Alcelaphus buselaphus	mammal	mammal	Manovo Gounda Saint Floris National Park	Manovo-Gounda St Floris National Park	II	high	Central Africa	poaching and disease	Impact	Africa	landscape	Combined	Pressure-State	Animal count	poplN	S	CAF	-2.868068834	-1.340066032
651	Bouche et al. 2010	Has the final countdown to wildlife extinction in Northern Central African Republic begun	1	40	2010	CAR	central	0.355	204.3935	Kobus ellipsiprymnus	mammal	mammal	Manovo Gounda Saint Floris National Park	Manovo-Gounda St Floris National Park	II	high	Central Africa	poaching and disease	Impact	Africa	landscape	Combined	Pressure-State	Animal count	poplN	S	CAF	-2.868068834	-1.340066032
652	Bouche et al. 2010	Has the final countdown to wildlife extinction in Northern Central African Republic begun	1	40	2010	CAR	central	0.355	80.03521	Kobus kob	mammal	mammal	Manovo Gounda Saint Floris National Park	Manovo-Gounda St Floris National Park	II	high	Central Africa	poaching and disease	Impact	Africa	landscape	Combined	Pressure-State	Animal count	poplN	S	CAF	-2.868068834	-1.340066032
653	Bouche et al. 2010	Has the final countdown to wildlife extinction in Northern Central African Republic begun	1	40	2010	CAR	central	0.355	1536.31	Hippopotamus amphibius	mammal	mammal	Manovo Gounda Saint Floris National Park	Manovo-Gounda St Floris National Park	II	high	Central Africa	poaching and disease	Impact	Africa	landscape	Combined	Pressure-State	Animal count	poplN	S	CAF	-2.868068834	-1.340066032
654	Bouche et al. 2010	Has the final countdown to wildlife extinction in Northern Central African Republic begun	0	40	2010	CAR	central	0.355	17.18609	Ourebia ourebi	mammal	mammal	Manovo Gounda Saint Floris National Park	Manovo-Gounda St Floris National Park	II	high	Central Africa	poaching and disease	Impact	Africa	landscape	Combined	Pressure-State	Animal count	poplN	S	CAF	-2.868068834	-1.340066032
655	Bouche et al. 2010	Has the final countdown to wildlife extinction in Northern Central African Republic begun	0	40	2010	CAR	central	0.355	17.72856	Papio anubis	mammal	mammal	Manovo Gounda Saint Floris National Park	Manovo-Gounda St Floris National Park	II	high	Central Africa	poaching and disease	Impact	Africa	landscape	Combined	Pressure-State	Animal count	poplN	S	CAF	-2.868068834	-1.340066032
656	Bouche et al. 2010	Has the final countdown to wildlife extinction in Northern Central African Republic begun	1	40	2010	CAR	central	0.355	15.63915	Sylvicapra grimmia	mammal	mammal	Manovo Gounda Saint Floris National Park	Manovo-Gounda St Floris National Park	II	high	Central Africa	poaching and disease	Impact	Africa	landscape	Combined	Pressure-State	Animal count	poplN	S	CAF	-2.868068834	-1.340066032
657	Bouche et al. 2010	Has the final countdown to wildlife extinction in Northern Central African Republic begun	1	40	2010	CAR	central	0.355	43.28895	Redunca redunca	mammal	mammal	Manovo Gounda Saint Floris National Park	Manovo-Gounda St Floris National Park	II	high	Central Africa	poaching and disease	Impact	Africa	landscape	Combined	Pressure-State	Animal count	poplN	S	CAF	-2.868068834	-1.340066032
658	Bouche et al. 2010	Has the final countdown to wildlife extinction in Northern Central African Republic begun	1	40	2010	CAR	central	0.355	82.49999	Phacochoerus africanus	mammal	mammal	Manovo Gounda Saint Floris National Park	Manovo-Gounda St Floris National Park	II	high	Central Africa	poaching and disease	Impact	Africa	landscape	Combined	Pressure-State	Animal count	poplN	S	CAF	-2.868068834	-1.340066032
659	Bouche et al. 2010	Has the final countdown to wildlife extinction in Northern Central African Republic begun	1	40	2010	CAR	central	0.355	43.25039	Tragelaphus scriptus	mammal	mammal	Manovo Gounda Saint Floris National Park	Manovo-Gounda St Floris National Park	II	high	Central Africa	poaching and disease	Impact	Africa	landscape	Combined	Pressure-State	Animal count	poplN	S	CAF	-2.868068834	-1.340066032
660	Bouche et al. 2010	Has the final countdown to wildlife extinction in Northern Central African Republic begun	1	40	2010	CAR	central	0.355	3824.54	Loxodonta africana	mammal	mammal	Vassako Bolo Game Reserve	Vassako-Bolo	Ia	high	Central Africa	poaching and disease	Impact	Africa	landscape	Combined	Pressure-State	Animal count	poplN	NS	CAF	-2.868068834	-1.340066032
661	Bouche et al. 2010	Has the final countdown to wildlife extinction in Northern Central African Republic begun	1	40	2010	CAR	central	0.355	592.666	Syncerus caffer	mammal	mammal	Vassako Bolo Game Reserve	Vassako-Bolo	Ia	high	Central Africa	poaching and disease	Impact	Africa	landscape	Combined	Pressure-State	Animal count	poplN	NS	CAF	-2.868068834	-1.340066032
662	Bouche et al. 2010	Has the final countdown to wildlife extinction in Northern Central African Republic begun	1	40	2010	CAR	central	0.355	964.6547	Giraffa camelopardalis	mammal	mammal	Vassako Bolo Game Reserve	Vassako-Bolo	Ia	high	Central Africa	poaching and disease	Impact	Africa	landscape	Combined	Pressure-State	Animal count	poplN	NS	CAF	-2.868068834	-1.340066032
663	Bouche et al. 2010	Has the final countdown to wildlife extinction in Northern Central African Republic begun	0	40	2010	CAR	central	0.355	646.0243	Taurotragus derbianus	mammal	mammal	Vassako Bolo Game Reserve	Vassako-Bolo	Ia	high	Central Africa	poaching and disease	Impact	Africa	landscape	Combined	Pressure-State	Animal count	poplN	NS	CAF	-2.868068834	-1.340066032
664	Bouche et al. 2010	Has the final countdown to wildlife extinction in Northern Central African Republic begun	0	40	2010	CAR	central	0.355	264.174	Hippotragus equinus	mammal	mammal	Vassako Bolo Game Reserve	Vassako-Bolo	Ia	high	Central Africa	poaching and disease	Impact	Africa	landscape	Combined	Pressure-State	Animal count	poplN	NS	CAF	-2.868068834	-1.340066032
665	Bouche et al. 2010	Has the final countdown to wildlife extinction in Northern Central African Republic begun	1	40	2010	CAR	central	0.355	160.9379	Alcelaphus buselaphus	mammal	mammal	Vassako Bolo Game Reserve	Vassako-Bolo	Ia	high	Central Africa	poaching and disease	Impact	Africa	landscape	Combined	Pressure-State	Animal count	poplN	NS	CAF	-2.868068834	-1.340066032
666	Bouche et al. 2010	Has the final countdown to wildlife extinction in Northern Central African Republic begun	1	40	2010	CAR	central	0.355	204.3935	Kobus ellipsiprymnus	mammal	mammal	Vassako Bolo Game Reserve	Vassako-Bolo	Ia	high	Central Africa	poaching and disease	Impact	Africa	landscape	Combined	Pressure-State	Animal count	poplN	NS	CAF	-2.868068834	-1.340066032
667	Bouche et al. 2010	Has the final countdown to wildlife extinction in Northern Central African Republic begun	1	40	2010	CAR	central	0.355	80.03521	Kobus kob	mammal	mammal	Vassako Bolo Game Reserve	Vassako-Bolo	Ia	high	Central Africa	poaching and disease	Impact	Africa	landscape	Combined	Pressure-State	Animal count	poplN	NS	CAF	-2.868068834	-1.340066032
668	Bouche et al. 2010	Has the final countdown to wildlife extinction in Northern Central African Republic begun	1	40	2010	CAR	central	0.355	1536.31	Hippopotamus amphibius	mammal	mammal	Vassako Bolo Game Reserve	Vassako-Bolo	Ia	high	Central Africa	poaching and disease	Impact	Africa	landscape	Combined	Pressure-State	Animal count	poplN	NS	CAF	-2.868068834	-1.340066032
669	Bouche et al. 2010	Has the final countdown to wildlife extinction in Northern Central African Republic begun	0	40	2010	CAR	central	0.355	17.18609	Ourebia ourebi	mammal	mammal	Vassako Bolo Game Reserve	Vassako-Bolo	Ia	high	Central Africa	poaching and disease	Impact	Africa	landscape	Combined	Pressure-State	Animal count	poplN	NS	CAF	-2.868068834	-1.340066032
670	Bouche et al. 2010	Has the final countdown to wildlife extinction in Northern Central African Republic begun	0	40	2010	CAR	central	0.355	17.72856	Papio anubis	mammal	mammal	Vassako Bolo Game Reserve	Vassako-Bolo	Ia	high	Central Africa	poaching and disease	Impact	Africa	landscape	Combined	Pressure-State	Animal count	poplN	NS	CAF	-2.868068834	-1.340066032
671	Bouche et al. 2010	Has the final countdown to wildlife extinction in Northern Central African Republic begun	1	40	2010	CAR	central	0.355	15.63915	Sylvicapra grimmia	mammal	mammal	Vassako Bolo Game Reserve	Vassako-Bolo	Ia	high	Central Africa	poaching and disease	Impact	Africa	landscape	Combined	Pressure-State	Animal count	poplN	NS	CAF	-2.868068834	-1.340066032
672	Bouche et al. 2010	Has the final countdown to wildlife extinction in Northern Central African Republic begun	1	40	2010	CAR	central	0.355	43.28895	Redunca redunca	mammal	mammal	Vassako Bolo Game Reserve	Vassako-Bolo	Ia	high	Central Africa	poaching and disease	Impact	Africa	landscape	Combined	Pressure-State	Animal count	poplN	NS	CAF	-2.868068834	-1.340066032
673	Bouche et al. 2010	Has the final countdown to wildlife extinction in Northern Central African Republic begun	1	40	2010	CAR	central	0.355	82.49999	Phacochoerus africanus	mammal	mammal	Vassako Bolo Game Reserve	Vassako-Bolo	Ia	high	Central Africa	poaching and disease	Impact	Africa	landscape	Combined	Pressure-State	Animal count	poplN	NS	CAF	-2.868068834	-1.340066032
674	Bouche et al. 2010	Has the final countdown to wildlife extinction in Northern Central African Republic begun	1	40	2010	CAR	central	0.355	43.25039	Tragelaphus scriptus	mammal	mammal	Vassako Bolo Game Reserve	Vassako-Bolo	Ia	high	Central Africa	poaching and disease	Impact	Africa	landscape	Combined	Pressure-State	Animal count	poplN	NS	CAF	-2.868068834	-1.340066032
675	Grey-Ross et al. 2010	An assessment of illegal hunting on farmland in KwaZulu-Natal, South Africa: implications for o	0	41	2010	South Africa	south	0.638	17.18609	Ourebia ourebi	mammal	mammal	none Conservation Area	NA	VI	medium	Southern Africa	poaching and disease	Impact	Africa	ecosystem	subsistence	Pressure	Interviews	poacherN	NS	ZAF	-0.100012373	-1.257579618
676	Knapp et al. 2010	A tale of three villages: choosing an effective method for assessing poaching levels in western Serengeti	1	42	2010	Tanzania	east	0.464	964.6547	Giraffa camelopardalis	mammal	mammal	Serengeti National Park	Serengeti	II	high	East Africa	poaching and disease	Impact	Africa	local	not stated	Pressure	Animal count	poplN	S	TZA	0.402144772	10.14705882
677	Knapp et al. 2010	A tale of three villages: choosing an effective method for assessing poaching levels in western Serengeti	NA	42	2010	Tanzania	east	0.464	198.6197	Connochaetes taurinus	mammal	mammal	Serengeti National Park	Serengeti	II	high	East Africa	poaching and disease	Impact	Africa	local	subsistence	Pressure	Interviews	offtakeN	S	TZA	0.402144772	10.14705882
678	Knapp et al. 2010	A tale of three villages: choosing an effective method for assessing poaching levels in western Serengeti	1	42	2010	Tanzania	east	0.464	3824.54	Loxodonta africana	mammal	mammal	Serengeti National Park	Serengeti	II	high	East Africa	poaching and disease	Impact	Africa	ecosystem	not stated	Response	Other	poplN	S	TZA	0.402144772	10.14705882
679	Metzger et al. 2010	Evaluating the protection of wildlife in parks: the case of African buffalo in Serengeti	1	43	2010	Tanzania	east	0.464	592.666	Syncerus caffer	mammal	mammal	Serengeti National Park	Serengeti	II	high	East Africa	poaching and disease	Impact	Africa	ecosystem	not stated	Response	Other	poplN	S	TZA	0.402144772	10.14705882
680	Metzger et al. 2010	Evaluating the protection of wildlife in parks: the case of African buffalo in Serengeti	1	43	2010	Tanzania	east	0.464	995.9405	Diceros bicornis	mammal	mammal	Serengeti National Park	Serengeti	II	high	East Africa	poaching and disease	Impact	Africa	ecosystem	not stated	Response	Other	poplN	S	TZA	0.402144772	10.14705882
681	Poilecot 2010	Poaching and the elephant population in Zakouma national park, Chad	1	44	2010	Chad	central	0.349	3824.54	Loxodonta africana	mammal	mammal	Zakouma National Park	Zakouma	II	high	Central Africa	poaching	Impact	Africa	local	commercial	Pressure	Animal count	offtakeN	S	TCD	0.40539171	1.860991158
683	Remis & Kpanou 2011	Primate and ungulate abundance in response to multi-use zoning and human extractive activities in a Central African Reserve	1	45	2011	CAR	central	0.361	4750	Loxodonta africana	mammal	mammal	Dzanga-Sangha National Park	DzangaSangha	II	high	Central Africa	poaching and logging	Impact	Africa	local	Combined	Pressure-State	Animal count	offtakepoplN	S	CAF	0	-1.340066032
684	Remis & Kpanou 2011	Primate and ungulate abundance in response to multi-use zoning and human extractive activities in a Central African Reserve	1	45	2011	CAR	central	0.361	112.589	Gorilla gorilla	mammal	mammal	Dzanga-Sangha National Park	DzangaSangha	II	high	Central Africa	poaching and logging	Impact	Africa	local	Combined	Pressure-State	Animal count	offtakepoplN	S	CAF	0	-1.340066032
685	Remis & Kpanou 2011	Primate and ungulate abundance in response to multi-use zoning and human extractive activities in a Central African Reserve	0	45	2011	CAR	central	0.361	4.89605	Philatomba monticola	mammal	mammal	Dzanga-Sangha National Park	DzangaSangha	II	high	Central Africa	poaching and logging	Impact	Africa	local	Combined	Pressure-State	Animal count	offtakepoplN	S	CAF	0	-1.340066032
686	Remis & Kpanou 2011	Primate and ungulate abundance in response to multi-use zoning and human extractive activities in a Central African Reserve	0	45	2011	CAR	central	0.361	270.9984	Tragelaphus eurycerus	mammal	mammal	Dzanga-Sangha National Park	DzangaSangha	II	high	Central Africa	poaching and logging	Impact	Africa	local	Combined	Pressure-State	Animal count	offtakepoplN	S	CAF	0	-1.340066032
687	Remis & Kpanou 2011	Primate and ungulate abundance in response to multi-use zoning and human extractive activities in a Central African Reserve	0	45	2011	CAR	central	0.361	7.41871	Lophocebus albigena	mammal	mammal	Dzanga-Sangha National Park	DzangaSangha	II	high	Central Africa	poaching and logging	Impact	Africa	local	Combined	Pressure-State	Animal count	offtakepoplN	S	CAF	0	-1.340066032
688	Remis & Kpanou 2011	Primate and ungulate abundance in response to multi-use zoning and human extractive activities in a Central African Reserve	0	45	2011	CAR	central	0.361	45	Pan troglodytes	mammal	mammal	Dzanga-Sangha National Park	DzangaSangha	II	high	Central Africa	poaching and logging	Impact	Africa	local	Combined	Pressure-State	Animal count	offtakepoplN	S	CAF	0	-1.340066032
689	Remis & Kpanou 2011	Primate and ungulate abundance in response to multi-use zoning and human extractive activities in a Central African Reserve	0	45	2011	CAR	central	0.361	5.4	Cercopithecus spp	mammal	mammal	Dzanga-Sangha National Park	DzangaSangha	II	high	Central Africa	poaching and logging	Impact	Africa	local	Combined	Pressure-State	Animal count	offtakepoplN	S	CAF	0	-1.340066032
690	Remis & Kpanou 2011	Primate and ungulate abundance in response to multi-use zoning and human extractive activities in a Central African Reserve	0	45	2011	CAR	central	0.361	19.07923	Cephalophus callipygus	mammal	mammal	Dzanga-Sangha National Park	DzangaSangha	II	high	Central Africa	poaching and logging	Impact	Africa	local	Combined	Pressure-State	Animal count	offtakepoplN	S	CAF	0	-1.340066032
691	Remis & Kpanou 2011	Primate and ungulate abundance in response to multi-use zoning and human extractive activities in a Central African Reserve	0	45	2011	CAR	central	0.361	20	Cephalophus dorsalis	mammal	mammal	Dzanga-Sangha National Park	DzangaSangha	II	high	Central Africa	poaching and logging	Impact	Africa	local	Combined	Pressure-State	Animal count	offtakepoplN	S	CAF	0	-1.340066032
692	Remis & Kpanou 2011	Primate and ungulate abundance in response to multi-use zoning and human extractive activities in a Central African Reserve	0	45	2011	CAR	central	0.361	13.20869	Cephalophus leucogaster	mammal	mammal	Dzanga-Sangha National Park	DzangaSangha	II	high	Central Africa	poaching and logging	Impact	Africa	local	Combined	Pressure-State	Animal count	offtakepoplN	S	CAF	0	-1.340066032
693	Remis & Kpanou 2011	Primate and ungulate abundance in response to multi-use zoning and human extractive activities in a Central African Reserve	0	45	2011	CAR	central	0.361	62.0066	Cephalophus silvicultor	mammal	mammal	Dzanga-Sangha National Park	DzangaSangha	II	high	Central Africa	poaching and logging	Impact	Africa	local	Combined	Pressure-State	Animal count	offtakepoplN	S	CAF	0	-1.340066032
694	Remis & Kpanou 2011	Primate and ungulate abundance in response to multi-use zoning and human extractive activities in a Central African Reserve	0	45	2011	CAR	central	0.361	14.67633	Cephalophus nigrifrons	mammal	mammal	Dzanga-Sangha National Park	DzangaSangha	II	high	Central Africa	poaching and logging	Impact	Africa	local	Combined	Pressure-State	Animal count	offtakepoplN	S	CAF	0	-1.340066032
695	Kyale et al 2011	Biophysical and human factors determine the distribution of poached elephants in Tsavo East National Park, Kenya	0	46	2011	Kenya	east	0.527	3824.54	Loxodonta africana	mammal	mammal	East Tsavo National Park	TsavoEast	II	high	East Africa	poaching	Impact	Africa	local	not stated	Pressure	Patrol	offtakeN	S	KEN	1.134699854	2.947203696
696	Gandiwa et al. 2011	Preliminary assessment of illegal hunting by communities adjacent to the northern Gonarezhou National Park, Zimbabwe.	NA	47	2011	Zimbabwe	south	0.473	592.666	Syncerus caffer	mammal	mammal	Gonarezhou National Park	Gonarezhou	II	high	Southern Africa	poaching	Impact	Africa	local	Combined	Pressure	Interviews	offtakeN	S	ZWE	1.234567901	7.611548556
697	Gandiwa et al. 2011	Preliminary assessment of illegal hunting by communities adjacent to the northern Gonarezhou National Park, Zimbabwe.	NA	47	2011	Zimbabwe	south	0.473	400	Equus quagga	mammal	mammal	Gonarezhou National Park	Gonarezhou	II	high	Southern Africa	poaching	Impact	Africa	local	Combined	Pressure	Interviews	offtakeN	S	ZWE	1.234567901	7.611548556
698	Gandiwa et al. 2011	Preliminary assessment of illegal hunting by communities adjacent to the northern Gonarezhou National Park, Zimbabwe.	NA	47	2011	Zimbabwe	south	0.473	206.0564	Tragelaphus strepsiceros	mammal	mammal	Gonarezhou National Park	Gonarezhou	II	high	Southern Africa	poaching	Impact	Africa	local	Combined	Pressure	Interviews	offtakeN	S	ZWE	1.234567901	7.611548556
699	Gandiwa et al. 2011	Preliminary assessment of illegal hunting by communities adjacent to the northern Gonarezhou National Park, Zimbabwe.	NA	47	2011	Zimbabwe	south	0.473	52.59169	Aepyceros melampus	mammal	mammal	Gonarezhou National Park	Gonarezhou	II	high	Southern Africa	poaching	Impact	Africa	local	Combined	Pressure	Interviews	offtakeN	S	ZWE	1.234567901	7.611548556
700	Gandiwa et al. 2011	Preliminary assessment of illegal hunting by communities adjacent to the northern Gonarezhou National Park, Zimbabwe.	NA	47	2011	Zimbabwe	south	0.473	63.36998	Crocuta crocuta	mammal	mammal	Gonarezhou National Park	Gonarezhou	II	high	Southern Africa	poaching	Impact	Africa	local	Combined	Pressure	Interviews	offtakeN	S	ZWE	1.234567901	7.611548556
701	Gandiwa et al. 2011	Preliminary assessment of illegal hunting by communities adjacent to the northern Gonarezhou National Park, Zimbabwe.	NA	47	2011	Zimbabwe	south	0.473	52.39999	Panthera pardus	mammal	mammal	Gonarezhou National Park	Gonarezhou	II	high	Southern Africa	poaching	Impact	Africa	local	Combined	Pressure	Interviews	offtakeN	S	ZWE	1.234567901	7.611548556
702	Gandiwa et al. 2011	Preliminary assessment of illegal hunting by communities adjacent to the northern Gonarezhou National Park, Zimbabwe.	NA	47	2011	Zimbabwe	south	0.473	158.6239	Panthera leo	mammal	mammal	Gonarezhou National Park	Gonarezhou	II	high	Southern Africa	poaching	Impact	Africa	local	Combined	Pressure	Interviews	offtakeN	S	ZWE	1.234567901	7.611548556
703	Gandiwa et al. 2011	Preliminary assessment of illegal hunting by communities adjacent to the northern Gonarezhou National Park, Zimbabwe.	NA	47	2011	Zimbabwe	south	0.473	964.6547	Giraffa camelopardalis	mammal	mammal	Gonarezhou National Park	Gonarezhou	II	high	Southern Africa	poaching	Impact	Africa	local	Combined	Pressure	Interviews	offtakeN	S	ZWE	1.234567901	7.611548556
704	Gandiwa et al. 2011	Preliminary assessment of illegal hunting by communities adjacent to the northern Gonarezhou National Park, Zimbabwe.	NA	47	2011	Zimbabwe	south	0.473	50.57792	Acinonyx jubatus	mammal	mammal	Gonarezhou National Park	Gonarezhou	II	high	Southern Africa	poaching	Impact	Africa	local	Combined	Pressure	Interviews	offtakeN	S	ZWE	1.234567901	7.611548556
705	Rao et al. 2011	Hunting for a Living: Wildlife Trade, Rural Livelihoods and Declining Wildlife in the Hkakaborazi National Park	1	48	2011	Myanmar	NA	0.517	99.71419	Ursus thibetanus	mammal	mammal	Khakakaborazi National Park	Khakaborazi	II	high	Southeastern Asia	poaching	Impact	Asia	local	Combined	Pressure-State	Interv-anicount	offtakeN	S	MMR	0.250864752	14.84418755
706	Rao et al. 2011	Hunting for a Living: Wildlife Trade, Rural Livelihoods and Declining Wildlife in the Hkakaborazi National Park	1	48	2011	Myanmar	NA	0.517	57.07578	Helarctos malayanus	mammal	mammal	Khakakaborazi National Park	Khakaborazi	II	high	Southeastern Asia	poaching	Impact	Asia	local	Combined	Pressure-State	Interv-anicount	offtakeN	S	MMR	0.250864752	14.84418755
707	Rao et al. 2011	Hunting for a Living: Wildlife Trade, Rural Livelihoods and Declining Wildlife in the Hkakaborazi National Park	1	48	2011	Myanmar	NA	0.517	4.86171	Manis javanica	mammal	mammal	Khakakaborazi National Park	Khakaborazi	II	high	Southeastern Asia	poaching	Impact	Asia	local	Combined	Pressure-State	Interv-anicount	offtakeN	S	MMR	0.250864752	14.84418755
708	Rao et al. 2011	Hunting for a Living: Wildlife Trade, Rural Livelihoods and Declining Wildlife in the Hkakaborazi National Park	1	48	2011	Myanmar	NA	0.517	177.5229	Rusa unicolor	mammal	mammal	Khakakaborazi National Park	Khakaborazi	II	high	Southeastern Asia	poaching	Impact	Asia	local	Combined	Pressure-State	Interv-anicount	offtakeN	S	MMR	0.250864752	14.84418755
709	Rao et al. 2011	Hunting for a Living: Wildlife Trade, Rural Livelihoods and Declining Wildlife in the Hkakaborazi National Park	1	48	2011	Myanmar	NA	0.517	14.5	Moschus sp	mammal	mammal	Khakakaborazi National Park	Khakaborazi	II	high	Southeastern Asia	poaching	Impact	Asia	local	Combined	Pressure-State	Interv-anicount	offtakeN	S	MMR	0.250864752	14.84418755
710	Rao et al. 2011	Hunting for a Living: Wildlife Trade, Rural Livelihoods and Declining Wildlife in the Hkakaborazi National Park	1	48	2011	Myanmar	NA	0.517	8.86869	Lutra lutra	mammal	mammal	Khakakaborazi National Park	Khakaborazi	II	high	Southeastern Asia	poaching	Impact	Asia	local	Combined	Pressure-State	Interv-anicount	offtakeN	S	MMR	0.250864752	14.84418755
711	Rao et al. 2011	Hunting for a Living: Wildlife Trade, Rural Livelihoods and Declining Wildlife in the Hkakaborazi National Park	1	48	2011	Myanmar	NA	0.517	11.1	Muntjac sp	mammal	mammal	Khakakaborazi National Park	Khakaborazi	II	high	Southeastern Asia	poaching	Impact	Asia	local	Combined	Pressure-State	Interv-anicount	offtakeN	S	MMR	0.250864752	14.84418755
712	Rao et al. 2011	Hunting for a Living: Wildlife Trade, Rural Livelihoods and Declining Wildlife in the Hkakaborazi National Park	1	48	2011	Myanmar	NA	0.517	28.86345	Naemorhedus baileyi	mammal	mammal	Khakakaborazi National Park	Khakaborazi	II	high	Southeastern Asia	poaching	Impact	Asia	local	Combined	Pressure-State	Interv-anicount	offtakeN	S	MMR	0.250864752	14.84418755
713	Rao et al. 2011	Hunting for a Living: Wildlife Trade, Rural Livelihoods and Declining Wildlife in the Hkakaborazi National Park	0	48	2011	Myanmar	NA	0.517	84.47154	Sus scrofa	mammal	mammal	Khakakaborazi National Park	Khakaborazi	II	high	Southeastern Asia	poaching	Impact	Asia	local	Combined	Pressure-State	Interv-anicount	offtakeN	S	MMR	0.250864752	14.84418755
714	Rao et al. 2011	Hunting for a Living: Wildlife Trade, Rural Livelihoods and Declining Wildlife in the Hkakaborazi National Park	1	48	2011	Myanmar	NA	0.517	8.54689	Macaca assamensis	mammal	mammal	Khakakaborazi National Park	Khakaborazi	II	high	Southeastern Asia	poaching	Impact	Asia	local	Combined	Pressure-State	Interv-anicount	offtakeN	S	MMR	0.250864752	14.84418755
715	Rao et al. 2011	Hunting for a Living: Wildlife Trade, Rural Livelihoods and Declining Wildlife in the Hkakaborazi National Park	1	48	2011	Myanmar	NA	0.517	9.35804	Macaca arctoides	mammal	mammal	Khakakaborazi National Park	Khakaborazi	II	high	Southeastern Asia	poaching	Impact	Asia	local	Combined	Pressure-State	Interv-anicount	offtakeN	S	MMR	0.250864752	14.84418755
716	Rao et al. 2011	Hunting for a Living: Wildlife Trade, Rural Livelihoods and Declining Wildlife in the Hkakaborazi National Park	1	48	2011	Myanmar	NA	0.517	8	Hystrix brachyura	mammal	mammal	Khakakaborazi National Park	Khakaborazi	II	high	Southeastern Asia	poaching	Impact	Asia	local	Combined	Pressure-State	Interv-anicount	offtakeN	S	MMR	0.250864752	14.84418755
717	Rao et al. 2011	Hunting for a Living: Wildlife Trade, Rural Livelihoods and Declining Wildlife in the Hkakaborazi National Park	1	48	2011	Myanmar	NA	0.517	110.9422	Capricornis sumatraensis	mammal	mammal	Khakakaborazi National Park	Khakaborazi	II	high	Southeastern Asia	poaching	Impact	Asia	local	Combined	Pressure-State	Interv-anicount	offtakeN	S	MMR	0.250864752	14.84418755
718	Rao et al. 2011	Hunting for a Living: Wildlife Trade, Rural Livelihoods and Declining Wildlife in the Hkakaborazi National Park	1	48	2011	Myanmar	NA	0.517	4.3	Paguma larvata	mammal	mammal	Khakakaborazi National Park	Khakaborazi	II	high	Southeastern Asia	poaching	Impact	Asia	local	Combined	Pressure-State	Interv-anicount	offtakeN	S	MMR	0.250864752	14.84418755
719	Rao et al. 2011	Hunting for a Living: Wildlife Trade, Rural Livelihoods and Declining Wildlife in the Hkakaborazi National Park	1	48	2011	Myanmar	NA	0.517	7.68172	Trachypithecus phayrei	mammal	mammal	Khakakaborazi National Park	Khakaborazi	II	high	Southeastern Asia	poaching	Impact	Asia	local	Combined	Pressure-State	Interv-anicount	offtakeN	S	MMR	0.250864752	14.84418755
720	Rao et al. 2011	Hunting for a Living: Wildlife Trade, Rural Livelihoods and Declining Wildlife in the Hkakaborazi National Park	1	48	2011	Myanmar	NA	0.517	2.50464	Martes flavigula	mammal	mammal	Khakakaborazi National Park	Khakaborazi	II	high	Southeastern Asia	poaching	Impact	Asia	local	Combined	Pressure-State	Interv-anicount	offtakeN	S	MMR	0.250864752	14.84418755
721	Rao et al. 2011	Hunting for a Living: Wildlife Trade, Rural Livelihoods and Declining Wildlife in the Hkakaborazi National Park	1	48	2011	Myanmar	NA	0.517	14.94505	Neofelis nebulosa	mammal	mammal	Khakakaborazi National Park	Khakaborazi	II	high	Southeastern Asia	poaching	Impact	Asia	local	Combined	Pressure-State	Interv-anicount	offtakeN	S	MMR	0.250864752	14.84418755
722	Rao et al. 2011	Hunting for a Living: Wildlife Trade, Rural Livelihoods and Declining Wildlife in the Hkakaborazi National Park	0	48	2011	Myanmar	NA	0.517	7.72646	Catopuma temminckii	mammal	mammal	Khakakaborazi National Park	Khakaborazi	II	high	Southeastern Asia	poaching	Impact	Asia	local	Combined	Pressure-State	Interv-anicount	offtakeN	S	MMR	0.250864752	14.84418755
723	Rao et al. 2011	Hunting for a Living: Wildlife Trade, Rural Livelihoods and Declining Wildlife in the Hkakaborazi National Park	1	48	2011	Myanmar	NA	0.517	0.1181	Hylopetes spadiceus	mammal	mammal	Khakakaborazi National Park	Khakaborazi	II	high	Southeastern Asia	poaching	Impact	Asia	local	Combined	Pressure-State	Interv-anicount	offtakeN	S	MMR	0.250864752	14.84418755
724	Rao et al. 2011	Hunting for a Living: Wildlife Trade, Rural Livelihoods and Declining Wildlife in the Hkakaborazi National Park	0	48	2011	Myanmar	NA	0.517	294.5153	Budorcas taxicolor	mammal	mammal	Khakakaborazi National Park	Khakaborazi	II	high	Southeastern Asia	poaching	Impact	Asia	local	Combined	Pressure-State	Interv-anicount	offtakeN	S	MMR	0.250864752	14.84418755
725	Rao et al. 2011	Hunting for a Living: Wildlife Trade, Rural Livelihoods and Declining Wildlife in the Hkakaborazi National Park	0	48	2011	Myanmar	NA	0.517	0.68483	Prionodon linsang	mammal	mammal	Khakakaborazi National Park	Khakaborazi	II	high	Southeastern Asia	poaching	Impact	Asia	local	Combined	Pressure-State	Interv-anicount	offtakeN	S	MMR	0.250864752	14.84418755
726	Rao et al. 2011	Hunting for a Living: Wildlife Trade, Rural Livelihoods and Declining Wildlife in the Hkakaborazi National Park	1	48	2011	Myanmar	NA	0.517	5.17008	Ailurus fulgens	mammal	mammal	Khakakaborazi National Park	Khakaborazi	II	high	Southeastern Asia	poaching	Impact	Asia	local	Combined	Pressure-State	Interv-anicount	offtakeN	S	MMR	0.250864752	14.84418755
727	Linder et al. 2011	Differential impact of bushmeat hunting on monkey species and implications for primate conservation in Korup National Park	1	49	2011	Cameroon	central	0.498	10.896	Procolobus pennantii	mammal	mammal	Korup National Park	Korup	II	high	Central Africa	poaching and habitat loss	Impact	Africa	local	Combined	Pressure-State	Animal count	offtakepoplN	S	CMR	0.515463918	6.441048035
728	Linder et al. 2011	Differential impact of bushmeat hunting on monkey species and implications for primate conservation in Korup National Park	1	49	2011	Cameroon	central	0.498	14.2533	Mandrillus leucophaeus	mammal	mammal	Korup National Park	Korup	II	high	Central Africa	poaching and habitat loss	Impact	Africa	local	Combined	Pressure-State	Animal count	offtakepoplN	S	CMR	0.515463918	6.441048035
729	Linder et al. 2011	Differential impact of bushmeat hunting on monkey species and implications for primate conservation in Korup National Park	1	49	2011	Cameroon	central	0.498	5.25691	Cercopithecus nictitans	mammal	mammal	Korup National Park	Korup	II	high	Central Africa	poaching and habitat loss	Impact	Africa	local	Combined	Pressure-State	Animal count	offtakepoplN	S	CMR	0.515463918	6.441048035
730	Linder et al. 2011	Differential impact of bushmeat hunting on monkey species and implications for primate conservation in Korup National Park	0	49	2011	Cameroon	central	0.498	3.98017	Cercopithecus mona	mammal	mammal	Korup National Park	Korup	II	high	Central Africa	poaching and habitat loss	Impact	Africa	local	Combined	Pressure-State	Animal count	offtakepoplN	S	CMR	0.515463918	6.441048035
731	Linder et al. 2011	Differential impact of bushmeat hunting on monkey species and implications for primate conservation in Korup National Park	0	49	2011	Cameroon	central	0.498	3.25498	Cercopithecus erythrotis	mammal	mammal	Korup National Park	Korup	II	high	Central Africa	poaching and habitat loss	Impact	Africa	local	Combined	Pressure-State	Animal count	offtakepoplN	S	CMR	0.515463918	6.441048035
732	Linder et al. 2011	Differential impact of bushmeat hunting on monkey species and implications for primate conservation in Korup National Park	0	49	2011	Cameroon	central	0.498	7.29307	Cercocebus torquatus	mammal	mammal	Korup National Park	Korup	II	high	Central Africa	poaching and habitat loss	Impact	Africa	local	Combined	Pressure-State	Animal count	offtakepoplN	S	CMR	0.515463918	6.441048035
733	Linder et al. 2011	Differential impact of bushmeat hunting on monkey species and implications for primate conservation in Korup National Park	1	49	2011	Cameroon	central	0.498	3.57827	Cercopithecus pogonias	mammal	mammal	Korup National Park	Korup	II	high	Central Africa	poaching and habitat loss	Impact	Africa	local	Combined	Pressure-State	Animal count	offtakepoplN	S	CMR	0.515463918	6.441048035
735	Liu et al. 2011	Human-wildlife conflicts influence attitudes but not necessarily behaviors:	1	50	2011	China	NA	0.71	99.71419	Ursus thibetanus	mammal	mammal	none Conservation Area	NA	VI	medium	Southeastern Asia	poaching	Impact	Asia	landscape	commercial	Pressure	Interviews	offtakeN	NS	CHN	0.000583034	-1.031289485
736	Beyers et al. 2011	Resource Wars and Conflict Ivory: The Impact of Civil Conflict on Eleph	1	51	2011	CongoDRC	central	0.323	3824.54	Loxodonta africana	mammal	mammal	Okapi Wildlife Reserve	Okapi	V	medium	Central Africa	poaching	Impact	Africa	local	commercial	Pressure	Animal count	poplN	NS	COD	1.067339414	1.917808219
737	Gandiwa et al. 2011	Preliminary assessment of illegal hunting by communities adjacent to the northern Gonarezhou National Park, Zimbabwe.	0	52	2011	Zimbabwe	south	0.473	52.59169	Aepyceros melampus	mammal	mammal	Save Valley Conservancy	Save Conservancy	VI	medium	Southern Africa	poaching and legal hunting	Impact	Africa	local	Combined	Pressure-State	Interv-anicount	offtakepoplN	NS	ZWE	1.234567901	7.611548556
738	Gandiwa et al. 2011	Preliminary assessment of illegal hunting by communities adjacent to the northern Gonarezhou National Park, Zimbabwe.	1	52	2011	Zimbabwe	south	0.473	75.60752	Phacochoerus aethiopicus	mammal	mammal	Save Valley Conservancy	Save Conservancy	VI	medium	Southern Africa	poaching and legal hunting	Impact	Africa	local	Combined	Pressure-State	Interv-anicount	offtakepoplN	NS	ZWE	1.234567901	7.611548556
739	Gandiwa et al. 2011	Preliminary assessment of illegal hunting by communities adjacent to the northern Gonarezhou National Park, Zimbabwe.	1	52	2011	Zimbabwe	south	0.473	206.0564	Tragelaphus strepsiceros	mammal	mammal	Save Valley Conservancy	Save Conservancy	VI	medium	Southern Africa	poaching and legal hunting	Impact	Africa	local	Combined	Pressure-State	Interv-anicount	offtakepoplN	NS	ZWE	1.234567901	7.611548556
740	Gandiwa et al. 2011	Preliminary assessment of illegal hunting by communities adjacent to the northern Gonarezhou National Park, Zimbabwe.	1	52	2011	Zimbabwe	south	0.473	198.6197	Connochaetes taurinus	mammal	mammal	Save Valley Conservancy	Save Conservancy	VI	medium	Southern Africa	poaching and legal hunting	Impact	Africa	local	Combined	Pressure-State	Interv-anicount	offtakepoplN	NS	ZWE	1.234567901	7.611548556
741	Gandiwa et al. 2011	Preliminary assessment of illegal hunting by communities adjacent to the northern Gonarezhou National Park, Zimbabwe.	1	52	2011	Zimbabwe	south	0.473	400	Equus quagga	mammal	mammal	Save Valley Conservancy	Save Conservancy	VI	medium	Southern Africa	poaching and legal hunting	Impact	Africa	local	Combined	Pressure-State	Interv-anicount	offtakepoplN	NS	ZWE	1.234567901	7.611548556
742	Gandiwa et al. 2011	Preliminary assessment of illegal hunting by communities adjacent to the northern Gonarezhou National Park, Zimbabwe.	1	52	2011	Zimbabwe	south	0.473	562.5927	Taurotragus oryx	mammal	mammal	Save Valley Conservancy	Save Conservancy	VI	medium	Southern Africa	poaching and legal hunting	Impact	Africa	local	Combined	Pressure-State	Interv-anicount	offtakepoplN	NS	ZWE	1.234567901	7.611548556
743	Gandiwa et al. 2011	Preliminary assessment of illegal hunting by communities adjacent to the northern Gonarezhou National Park, Zimbabwe.	1	52	2011	Zimbabwe	south	0.473	204.3935	Kobus ellipsiprymnus	mammal	mammal	Save Valley Conservancy	Save Conservancy	VI	medium	Southern Africa	poaching and legal hunting	Impact	Africa	local	Combined	Pressure-State	Interv-anicount	offtakepoplN	NS	ZWE	1.234567901	7.611548556
744	Gandiwa et al. 2011	Preliminary assessment of illegal hunting by communities adjacent to the northern Gonarezhou National Park, Zimbabwe.	1	52	2011	Zimbabwe	south	0.473	69.06379	Potamochoerus larvatus	mammal	mammal	Save Valley Conservancy	Save Conservancy	VI	medium	Southern Africa	poaching and legal hunting	Impact	Africa	local	Combined	Pressure-State	Interv-anicount	offtakepoplN	NS	ZWE	1.234567901	7.611548556
745	Gandiwa et al. 2011	Preliminary assessment of illegal hunting by communities adjacent to the northern Gonarezhou National Park, Zimbabwe.	1	52	2011	Zimbabwe	south	0.473	43.25039	Tragelaphus scriptus	mammal	mammal	Save Valley Conservancy	Save Conservancy	VI	medium	Southern Africa	poaching and legal hunting	Impact	Africa	local	Combined	Pressure-State	Interv-anicount	offtakepoplN	NS	ZWE	1.234567901	7.611548556
746	Gandiwa et al. 2011	Preliminary assessment of illegal hunting by communities adjacent to the northern Gonarezhou National Park, Zimbabwe.	0	52	2011	Zimbabwe	south	0.473	592.666	Syncerus caffer	mammal	mammal	Save Valley Conservancy	Save Conservancy	VI	medium	Southern Africa	poaching and legal hunting	Impact	Africa	local	Combined	Pressure-State	Interv-anicount	offtakepoplN	NS	ZWE	1.234567901	7.611548556
747	Gandiwa et al. 2011	Preliminary assessment of illegal hunting by communities adjacent to the northern Gonarezhou National Park, Zimbabwe.	1	52	2011	Zimbabwe	south	0.473	995.9405	Diceros bicornis	mammal	mammal	Save Valley Conservancy	Save Conservancy	VI	medium	Southern Africa	poaching and legal hunting	Impact	Africa	local	Combined	Pressure-State	Interv-anicount	offtakepoplN	NS	ZWE	1.234567901	7.611548556
748	Gandiwa et al. 2011	Preliminary assessment of illegal hunting by communities adjacent to the northern Gonarezhou National Park, Zimbabwe.	0	52	2011	Zimbabwe	south	0.473	21.99999	Lycaon pictus	mammal	mammal	Save Valley Conservancy	Save Conservancy	VI	medium	Southern Africa	poaching and legal hunting	Impact	Africa	local	Combined	Pressure-State	Interv-anicount	offtakepoplN	NS	ZWE	1.234567901	7.611548556
749	Gandiwa et al. 2011	Preliminary assessment of illegal hunting by communities adjacent to the northern Gonarezhou National Park, Zimbabwe.	0	52	2011	Zimbabwe	south	0.473	964.6547	Giraffa camelopardalis	mammal	mammal	Save Valley Conservancy	Save Conservancy	VI	medium	Southern Africa	poaching and legal hunting	Impact	Africa	local	Combined	Pressure-State	Interv-anicount	offtakepoplN	NS	ZWE	1.234567901	7.611548556
750	Gandiwa et al. 2011	Preliminary assessment of illegal hunting by communities adjacent to the northern Gonarezhou National Park, Zimbabwe.	0	52	2011	Zimbabwe	south	0.473	236.4059	Hippotragus niger	mammal	mammal	Save Valley Conservancy	Save Conservancy	VI	medium	Southern Africa	poaching and legal hunting	Impact	Africa	local	Combined	Pressure-State	Interv-anicount	offtakepoplN	NS	ZWE	1.234567901	7.611548556
751	Gandiwa et al. 2011	Preliminary assessment of illegal hunting by communities adjacent to the northern Gonarezhou National Park, Zimbabwe.	0	52	2011	Zimbabwe	south	0.473	3824.54	Loxodonta africana	mammal	mammal	Save Valley Conservancy	Save Conservancy	VI	medium	Southern Africa	poaching and legal hunting	Impact	Africa	local	Combined	Pressure-State	Interv-anicount	offtakepoplN	NS	ZWE	1.234567901	7.611548556
752	Gandiwa et al. 2011	Preliminary assessment of illegal hunting by communities adjacent to the northern Gonarezhou National Park, Zimbabwe.	0	52	2011	Zimbabwe	south	0.473	158.6239	Panthera leo	mammal	mammal	Save Valley Conservancy	Save Conservancy	VI	medium	Southern Africa	poaching and legal hunting	Impact	Africa	local	Combined	Pressure-State	Interv-anicount	offtakepoplN	NS	ZWE	1.234567901	7.611548556
753	Gandiwa et al. 2011	Preliminary assessment of illegal hunting by communities adjacent to the northern Gonarezhou National Park, Zimbabwe.	0	52	2011	Zimbabwe	south	0.473	52.39999	Panthera pardus	mammal	mammal	Save Valley Conservancy	Save Conservancy	VI	medium	Southern Africa	poaching and legal hunting	Impact	Africa	local	Combined	Pressure-State	Interv-anicount	offtakepoplN	NS	ZWE	1.234567901	7.611548556
754	Gandiwa et al. 2011	Preliminary assessment of illegal hunting by communities adjacent to the northern Gonarezhou National Park, Zimbabwe.	0	52	2011	Zimbabwe	south	0.473	50.57792	Acinonyx jubatus	mammal	mammal	Save Valley Conservancy	Save Conservancy	VI	medium	Southern Africa	poaching and legal hunting	Impact	Africa	local	Combined	Pressure-State	Interv-anicount	offtakepoplN	NS	ZWE	1.234567901	7.611548556
755	Gandiwa et al. 2011	Preliminary assessment of illegal hunting by communities adjacent to the northern Gonarezhou National Park, Zimbabwe.	0	52	2011	Zimbabwe	south	0.473	2285.939	Ceratotherium simum	mammal	mammal	Save Valley Conservancy	Save Conservancy	VI	medium	Southern Africa	poaching and legal hunting	Impact	Africa	local	Combined	Pressure-State	Interv-anicount	offtakepoplN	NS	ZWE	1.234567901	7.611548556
756	Bouche et al. 2012	Game over! Wildlife collapse in northern Central African Republic	1	53	2012	CAR	central	0.365	3824.54	Loxodonta africana	mammal	mammal	Bamingui-Bangoran National Park	Bamingui-Bangoran	II	high	Central Africa	poaching	Impact	Africa	landscape	Combined	Pressure-State	Animal count	poplN	S	CAF	0	-1.340066032
757	Bouche et al. 2012	Game over! Wildlife collapse in northern Central African Republic	1	53	2012	CAR	central	0.365	964.6547	Giraffa camelopardalis	mammal	mammal	Bamingui-Bangoran National Park	Bamingui-Bangoran	II	high	Central Africa	poaching	Impact	Africa	landscape	Combined	Pressure-State	Animal count	poplN	S	CAF	0	-1.340066032
758	Bouche et al. 2012	Game over! Wildlife collapse in northern Central African Republic	1	53	2012	CAR	central	0.365	646.0243	Taurotragus derbianus	mammal	mammal	Bamingui-Bangoran National Park	Bamingui-Bangoran	II	high	Central Africa	poaching	Impact	Africa	landscape	Combined	Pressure-State	Animal count	poplN	S	CAF	0	-1.340066032
759	Bouche et al. 2012	Game over! Wildlife collapse in northern Central African Republic	1	53	2012	CAR	central	0.365	592.666	Syncerus caffer	mammal	mammal	Bamingui-Bangoran National Park	Bamingui-Bangoran	II	high	Central Africa	poaching	Impact	Africa	landscape	Combined	Pressure-State	Animal count	poplN	S	CAF	0	-1.340066032
760	Bouche et al. 2012	Game over! Wildlife collapse in northern Central African Republic	1	53	2012	CAR	central	0.365	264.174	Hippotragus equinus	mammal	mammal	Bamingui-Bangoran National Park	Bamingui-Bangoran	II	high	Central Africa	poaching	Impact	Africa	landscape	Combined	Pressure-State	Animal count	poplN	S	CAF	0	-1.340066032
761	Bouche et al. 2012	Game over! Wildlife collapse in northern Central African Republic	1	53	2012	CAR	central	0.365	160.9379	Alcelaphus buselaphus	mammal	mammal	Bamingui-Bangoran National Park	Bamingui-Bangoran	II	high	Central Africa	poaching	Impact	Africa	landscape	Combined	Pressure-State	Animal count	poplN	S	CAF	0	-1.340066032
762	Bouche et al. 2012	Game over! Wildlife collapse in northern Central African Republic	1	53	2012	CAR	central	0.365	204.3935	Kobus ellipsiprymnus	mammal	mammal	Bamingui-Bangoran National Park	Bamingui-Bangoran	II	high	Central Africa	poaching	Impact	Africa	landscape	Combined	Pressure-State	Animal count	poplN	S	CAF	0	-1.340066032
763	Bouche et al. 2012	Game over! Wildlife collapse in northern Central African Republic	1	53	2012	CAR	central	0.365	80.03521	Kobus kob	mammal	mammal	Bamingui-Bangoran National Park	Bamingui-Bangoran	II	high	Central Africa	poaching	Impact	Africa	landscape	Combined	Pressure-State	Animal count	poplN	S	CAF	0	-1.340066032
764	Bouche et al. 2012	Game over! Wildlife collapse in northern Central African Republic	1	53	2012	CAR	central	0.365	43.28895	Redunca redunca	mammal	mammal	Bamingui-Bangoran National Park	Bamingui-Bangoran	II	high	Central Africa	poaching	Impact	Africa	landscape	Combined	Pressure-State	Animal count	poplN	S	CAF	0	-1.340066032
765	Bouche et al. 2012	Game over! Wildlife collapse in northern Central African Republic	1	53	2012	CAR	central	0.365	43.25039	Tragelaphus scriptus	mammal	mammal	Bamingui-Bangoran National Park	Bamingui-Bangoran	II	high	Central Africa	poaching	Impact	Africa	landscape	Combined	Pressure-State	Animal count	poplN	S	CAF	0	-1.340066032
766	Bouche et al. 2012	Game over! Wildlife collapse in northern Central African Republic	1	53	2012	CAR	central	0.365	82.49999	Phacochoerus africanus	mammal	mammal	Bamingui-Bangoran National Park	Bamingui-Bangoran	II	high	Central Africa	poaching	Impact	Africa	landscape	Combined	Pressure-State	Animal count	poplN	S	CAF	0	-1.340066032
767	Bouche et al. 2012	Game over! Wildlife collapse in northern Central African Republic	1	53	2012	CAR	central	0.365	70.00031	Potamochoerus porcus	mammal	mammal	Bamingui-Bangoran National Park	Bamingui-Bangoran	II	high	Central Africa	poaching	Impact	Africa	landscape	Combined	Pressure-State	Animal count	poplN	S	CAF	0	-1.340066032
768	Bouche et al. 2012	Game over! Wildlife collapse in northern Central African Republic	1	53	2012	CAR	central	0.365	198.1305	Hylochoerus meinertzhageni	mammal	mammal	Bamingui-Bangoran National Park	Bamingui-Bangoran	II	high	Central Africa	poaching	Impact	Africa	landscape	Combined	Pressure-State	Animal count	poplN	S	CAF	0	-1.340066032
769	Bouche et al. 2012	Game over! Wildlife collapse in northern Central African Republic	1	53	2012	CAR	central	0.365	17.18609	Ourebia ourebi	mammal	mammal	Bamingui-Bangoran National Park	Bamingui-Bangoran	II	high	Central Africa	poaching	Impact	Africa	landscape	Combined	Pressure-State	Animal count	poplN	S	CAF	0	-1.340066032
770	Bouche et al. 2012	Game over! Wildlife collapse in northern Central African Republic	1	53	2012	CAR	central	0.365	62.0066	Cephalophus silvicultor	mammal	mammal	Bamingui-Bangoran National Park	Bamingui-Bangoran	II	high	Central Africa	poaching	Impact	Africa	landscape	Combined	Pressure-State	Animal count	poplN	S	CAF	0	-1.340066032
771	Bouche et al. 2012	Game over! Wildlife collapse in northern Central African Republic	1	53	2012	CAR	central	0.365	15.63915	Sylvicapra grimmia	mammal	mammal	Bamingui-Bangoran National Park	Bamingui-Bangoran	II	high	Central Africa	poaching	Impact	Africa	landscape	Combined	Pressure-State	Animal count	poplN	S	CAF	0	-1.340066032
772	Bouche et al. 2012	Game over! Wildlife collapse in northern Central African Republic	1	53	2012	CAR	central	0.365	12.11457	Cephalophus rufilatus	mammal	mammal	Bamingui-Bangoran National Park	Bamingui-Bangoran	II	high	Central Africa	poaching	Impact	Africa	landscape	Combined	Pressure-State	Animal count	poplN	S	CAF	0	-1.340066032
773	Bouche et al. 2012	Game over! Wildlife collapse in northern Central African Republic	1	53	2012	CAR	central	0.365	4.89605	Philatomba monticola	mammal	mammal	Bamingui-Bangoran National Park	Bamingui-Bangoran	II	high	Central Africa	poaching	Impact	Africa	landscape	Combined	Pressure-State	Animal count	poplN	S	CAF	0	-1.340066032
774	Bouche et al. 2012	Game over! Wildlife collapse in northern Central African Republic	0	53	2012	CAR	central	0.365	17.72856	Papio anubis	mammal	mammal	Bamingui-Bangoran National Park	Bamingui-Bangoran	II	high	Central Africa	poaching	Impact	Africa	landscape	Combined	Pressure-State	Animal count	poplN	S	CAF	0	-1.340066032
775	Bouche et al. 2012	Game over! Wildlife collapse in northern Central African Republic	0	53	2012	CAR	central	0.365	7.9663	Erythrocebus patas	mammal	mammal	Bamingui-Bangoran National Park	Bamingui-Bangoran	II	high	Central Africa	poaching	Impact	Africa	landscape	Combined	Pressure-State	Animal count	poplN	S	CAF	0	-1.340066032
776	Bouche et al. 2012	Game over! Wildlife collapse in northern Central African Republic	0	53	2012	CAR	central	0.365	9.92588	Colobus guereza	mammal	mammal	Bamingui-Bangoran National Park	Bamingui-Bangoran	II	high	Central Africa	poaching	Impact	Africa	landscape	Combined	Pressure-State	Animal count	poplN	S	CAF	0	-1.340066032
777	Bouche et al. 2012	Game over! Wildlife collapse in northern Central African Republic	0	53	2012	CAR	central	0.365	3.69599	Chlorocebus aethiops	mammal	mammal	Bamingui-Bangoran National Park	Bamingui-Bangoran	II	high	Central Africa	poaching	Impact	Africa	landscape	Combined	Pressure-State	Animal count	poplN	S	CAF	0	-1.340066032
778	Bouche et al. 2012	Game over! Wildlife collapse in northern Central African Republic	1	53	2012	CAR	central	0.365	3824.54	Loxodonta africana	mammal	mammal	Manovo Gounda Saint Floris National Park	Manovo-Gounda St Floris National Park	II	high	Central Africa	poaching	Impact	Africa	landscape	Combined	Pressure-State	Animal count	poplN	S	CAF	0	-1.340066032
779	Bouche et al. 2012	Game over! Wildlife collapse in northern Central African Republic	1	53	2012	CAR	central	0.365	964.6547	Giraffa camelopardalis	mammal	mammal	Manovo Gounda Saint Floris National Park	Manovo-Gounda St Floris National Park	II	high	Central Africa	poaching	Impact	Africa	landscape	Combined	Pressure-State	Animal count	poplN	S	CAF	0	-1.340066032
780	Bouche et al. 2012	Game over! Wildlife collapse in northern Central African Republic	1	53	2012	CAR	central	0.365	646.0243	Taurotragus derbianus	mammal	mammal	Manovo Gounda Saint Floris National Park	Manovo-Gounda St Floris National Park	II	high	Central Africa	poaching	Impact	Africa	landscape	Combined	Pressure-State	Animal count	poplN	S	CAF	0	-1.340066032
781	Bouche et al. 2012	Game over! Wildlife collapse in northern Central African Republic	1	53	2012	CAR	central	0.365	592.666	Syncerus caffer	mammal	mammal	Manovo Gounda Saint Floris National Park	Manovo-Gounda St Floris National Park	II	high	Central Africa	poaching	Impact	Africa	landscape	Combined	Pressure-State	Animal count	poplN	S	CAF	0	-1.340066032
782	Bouche et al. 2012	Game over! Wildlife collapse in northern Central African Republic	1	53	2012	CAR	central	0.365	264.174	Hippotragus equinus	mammal	mammal	Manovo Gounda Saint Floris National Park	Manovo-Gounda St Floris National Park	II	high	Central Africa	poaching	Impact	Africa	landscape	Combined	Pressure-State	Animal count	poplN	S	CAF	0	-1.340066032
783	Bouche et al. 2012	Game over! Wildlife collapse in northern Central African Republic	1	53	2012	CAR	central	0.365	160.9379	Alcelaphus buselaphus	mammal	mammal	Manovo Gounda Saint Floris National Park	Manovo-Gounda St Floris National Park	II	high	Central Africa	poaching	Impact	Africa	landscape	Combined	Pressure-State	Animal count	poplN	S	CAF	0	-1.340066032
784	Bouche et al. 2012	Game over! Wildlife collapse in northern Central African Republic	1	53	2012	CAR	central	0.365	204.3935	Kobus ellipsiprymnus	mammal	mammal	Manovo Gounda Saint Floris National Park	Manovo-Gounda St Floris National Park	II	high	Central Africa	poaching	Impact	Africa	landscape	Combined	Pressure-State	Animal count	poplN	S	CAF	0	-1.340066032
785	Bouche et al. 2012	Game over! Wildlife collapse in northern Central African Republic	1	53	2012	CAR	central	0.365	80.03521	Kobus kob	mammal	mammal	Manovo Gounda Saint Floris National Park	Manovo-Gounda St Floris National Park	II	high	Central Africa	poaching	Impact	Africa	landscape	Combined	Pressure-State	Animal count	poplN	S	CAF	0	-1.340066032
786	Bouche et al. 2012	Game over! Wildlife collapse in northern Central African Republic	1	53	2012	CAR	central	0.365	43.28895	Redunca redunca	mammal	mammal	Manovo Gounda Saint Floris National Park	Manovo-Gounda St Floris National Park	II	high	Central Africa	poaching	Impact	Africa	landscape	Combined	Pressure-State	Animal count	poplN	S	CAF	0	-1.340066032
787	Bouche et al. 2012	Game over! Wildlife collapse in northern Central African Republic	1	53	2012	CAR	central	0.365	43.25039	Tragelaphus scriptus	mammal	mammal	Manovo Gounda Saint Floris National Park	Manovo-Gounda St Floris National Park	II	high	Central Africa	poaching	Impact	Africa	landscape	Combined	Pressure-State	Animal count	poplN	S	CAF	0	-1.340066032
788	Bouche et al. 2012	Game over! Wildlife collapse in northern Central African Republic	1	53	2012	CAR	central	0.365	82.49999	Phacochoerus africanus	mammal	mammal	Manovo Gounda Saint Floris National Park	Manovo-Gounda St Floris National Park	II	high	Central Africa	poaching	Impact	Africa	landscape	Combined	Pressure-State	Animal count	poplN	S	CAF	0	-1.340066032
789	Bouche et al. 2012	Game over! Wildlife collapse in northern Central African Republic	1	53	2012	CAR	central	0.365	70.00031	Potamochoerus porcus	mammal	mammal	Manovo Gounda Saint Floris National Park	Manovo-Gounda St Floris National Park	II	high	Central Africa	poaching	Impact	Africa	landscape	Combined	Pressure-State	Animal count	poplN	S	CAF	0	-1.340066032
790	Bouche et al. 2012	Game over! Wildlife collapse in northern Central African Republic	1	53	2012	CAR	central	0.365	198.1305	Hylochoerus meinertzhageni	mammal	mammal	Manovo Gounda Saint Floris National Park	Manovo-Gounda St Floris National Park	II	high	Central Africa	poaching	Impact	Africa	landscape	Combined	Pressure-State	Animal count	poplN	S	CAF	0	-1.340066032
791	Bouche et al. 2012	Game over! Wildlife collapse in northern Central African Republic	1	53	2012	CAR	central	0.365	17.18609	Ourebia ourebi	mammal	mammal	Manovo Gounda Saint Floris National Park	Manovo-Gounda St Floris National Park	II	high	Central Africa	poaching	Impact	Africa	landscape	Combined	Pressure-State	Animal count	poplN	S	CAF	0	-1.340066032
792	Bouche et al. 2012	Game over! Wildlife collapse in northern Central African Republic	1	53	2012	CAR	central	0.365	62.0066	Cephalophus silvicultor	mammal	mammal	Manovo Gounda Saint Floris National Park	Manovo-Gounda St Floris National Park	II	high	Central Africa	poaching	Impact	Africa	landscape	Combined	Pressure-State	Animal count	poplN	S	CAF	0	-1.340066032
793	Bouche et al. 2012	Game over! Wildlife collapse in northern Central African Republic	1	53	2012	CAR	central	0.365	15.63915	Sylvicapra grimmia	mammal	mammal	Manovo Gounda Saint Floris National Park	Manovo-Gounda St Floris National Park	II	high	Central Africa	poaching	Impact	Africa	landscape	Combined	Pressure-State	Animal count	poplN	S	CAF	0	-1.340066032
794	Bouche et al. 2012	Game over! Wildlife collapse in northern Central African Republic	1	53	2012	CAR	central	0.365	12.11457	Cephalophus rufilatus	mammal	mammal	Manovo Gounda Saint Floris National Park	Manovo-Gounda St Floris National Park	II	high	Central Africa	poaching	Impact	Africa	landscape	Combined	Pressure-State	Animal count	poplN	S	CAF	0	-1.340066032
795	Bouche et al. 2012	Game over! Wildlife collapse in northern Central African Republic	1	53	2012	CAR	central	0.365	4.89605	Philatomba monticola	mammal	mammal	Manovo Gounda Saint Floris National Park	Manovo-Gounda St Floris National Park	II	high	Central Africa	poaching	Impact	Africa	landscape	Combined	Pressure-State	Animal count	poplN	S	CAF	0	-1.340066032
796	Bouche et al. 2012	Game over! Wildlife collapse in northern Central African Republic	0	53	2012	CAR	central	0.365	17.72856	Papio anubis	mammal	mammal	Manovo Gounda Saint Floris National Park	Manovo-Gounda St Floris National Park	II	high	Central Africa	poaching	Impact	Africa	landscape	Combined	Pressure-State	Animal count	poplN	S	CAF	0	-1.340066032
797	Bouche et al. 2012	Game over! Wildlife collapse in northern Central African Republic	0	53	2012	CAR	central	0.365	7.9663	Erythrocebus patas	mammal	mammal	Manovo Gounda Saint Floris National Park	Manovo-Gounda St Floris National Park	II	high	Central Africa	poaching	Impact	Africa	landscape	Combined	Pressure-State	Animal count	poplN	S	CAF	0	-1.340066032
798	Bouche et al. 2012	Game over! Wildlife collapse in northern Central African Republic	0	53	2012	CAR	central	0.365	9.92588	Colobus guereza	mammal	mammal	Manovo Gounda Saint Floris National Park	Manovo-Gounda St Floris National Park	II	high	Central Africa	poaching	Impact	Africa	landscape	Combined	Pressure-State	Animal count	poplN	S	CAF	0	-1.340066032
799	Bouche et al. 2012	Game over! Wildlife collapse in northern Central African Republic	0	53	2012	CAR	central	0.365	3.69599	Chlorocebus aethiops	mammal	mammal	Manovo Gounda Saint Floris National Park	Manovo-Gounda St Floris National Park	II	high	Central Africa	poaching	Impact	Africa	landscape	Combined	Pressure-State	Animal count	poplN	S	CAF	0	-1.340066032
800	Bouche et al. 2012	Game over! Wildlife collapse in northern Central African Republic	1	53	2012	CAR	central	0.365	3824.54	Loxodonta africana	mammal	mammal	Vassako Bolo Game Reserve	Vassako-Bolo	Ia	high	Central Africa	poaching	Impact	Africa	landscape	Combined	Pressure-State	Animal count	poplN	NS	CAF	0	-1.340066032
801	Bouche et al. 2012	Game over! Wildlife collapse in northern Central African Republic	1	53	2012	CAR	central	0.365	964.6547	Giraffa camelopardalis	mammal	mammal	Vassako Bolo Game Reserve	Vassako-Bolo	Ia	high	Central Africa	poaching	Impact	Africa	landscape	Combined	Pressure-State	Animal count	poplN	NS	CAF	0	-1.340066032
802	Bouche et al. 2012	Game over! Wildlife collapse in northern Central African Republic	1	53	2012	CAR	central	0.365	646.0243	Taurotragus derbianus	mammal	mammal	Vassako Bolo Game Reserve	Vassako-Bolo	Ia	high	Central Africa	poaching	Impact	Africa	landscape	Combined	Pressure-State	Animal count	poplN	NS	CAF	0	-1.340066032
803	Bouche et al. 2012	Game over! Wildlife collapse in northern Central African Republic	1	53	2012	CAR	central	0.365	592.666	Syncerus caffer	mammal	mammal	Vassako Bolo Game Reserve	Vassako-Bolo	Ia	high	Central Africa	poaching	Impact	Africa	landscape	Combined	Pressure-State	Animal count	poplN	NS	CAF	0	-1.340066032
804	Bouche et al. 2012	Game over! Wildlife collapse in northern Central African Republic	1	53	2012	CAR	central	0.365	264.174	Hippotragus equinus	mammal	mammal	Vassako Bolo Game Reserve	Vassako-Bolo	Ia	high	Central Africa	poaching	Impact	Africa	landscape	Combined	Pressure-State	Animal count	poplN	NS	CAF	0	-1.340066032
805	Bouche et al. 2012	Game over! Wildlife collapse in northern Central African Republic	1	53	2012	CAR	central	0.365	160.9379	Alcelaphus buselaphus	mammal	mammal	Vassako Bolo Game Reserve	Vassako-Bolo	Ia	high	Central Africa	poaching	Impact	Africa	landscape	Combined	Pressure-State	Animal count	poplN	NS	CAF	0	-1.340066032
806	Bouche et al. 2012	Game over! Wildlife collapse in northern Central African Republic	1	53	2012	CAR	central	0.365	204.3935	Kobus ellipsiprymnus	mammal	mammal	Vassako Bolo Game Reserve	Vassako-Bolo	Ia	high	Central Africa	poaching	Impact	Africa	landscape	Combined	Pressure-State	Animal count	poplN	NS	CAF	0	-1.340066032
807	Bouche et al. 2012	Game over! Wildlife collapse in northern Central African Republic	1	53	2012	CAR	central	0.365	80.03521	Kobus kob	mammal	mammal	Vassako Bolo Game Reserve	Vassako-Bolo	Ia	high	Central Africa	poaching	Impact	Africa	landscape	Combined	Pressure-State	Animal count	poplN	NS	CAF	0	-1.340066032
808	Bouche et al. 2012	Game over! Wildlife collapse in northern Central African Republic	1	53	2012	CAR	central	0.365	43.28895	Redunca redunca	mammal	mammal	Vassako Bolo Game Reserve	Vassako-Bolo	Ia	high	Central Africa	poaching	Impact	Africa	landscape	Combined	Pressure-State	Animal count	poplN	NS	CAF	0	-1.340066032
809	Bouche et al. 2012	Game over! Wildlife collapse in northern Central African Republic	1	53	2012	CAR	central	0.365	43.25039	Tragelaphus scriptus	mammal	mammal	Vassako Bolo Game Reserve	Vassako-Bolo	Ia	high	Central Africa	poaching	Impact	Africa	landscape	Combined	Pressure-State	Animal count	poplN	NS	CAF	0	-1.340066032
810	Bouche et al. 2012	Game over! Wildlife collapse in northern Central African Republic	1	53	2012	CAR	central	0.365	82.49999	Phacochoerus africanus	mammal	mammal	Vassako Bolo Game Reserve	Vassako-Bolo	Ia	high	Central Africa	poaching	Impact	Africa	landscape	Combined	Pressure-State	Animal count	poplN	NS	CAF	0	-1.340066032
811	Bouche et al. 2012	Game over! Wildlife collapse in northern Central African Republic	1	53	2012	CAR	central	0.365	70.00031	Potamochoerus porcus	mammal	mammal	Vassako Bolo Game Reserve	Vassako-Bolo	Ia	high	Central Africa	poaching	Impact	Africa	landscape	Combined	Pressure-State	Animal count	poplN	NS	CAF	0	-1.340066032
812	Bouche et al. 2012	Game over! Wildlife collapse in northern Central African Republic	1	53	2012	CAR	central	0.365	198.1305	Hylochoerus meinertzhageni	mammal	mammal	Vassako Bolo Game Reserve	Vassako-Bolo	Ia	high	Central Africa	poaching	Impact	Africa	landscape	Combined	Pressure-State	Animal count	poplN	NS	CAF	0	-1.340066032
813	Bouche et al. 2012	Game over! Wildlife collapse in northern Central African Republic	1	53	2012	CAR	central	0.365	17.18609	Ourebia ourebi	mammal	mammal	Vassako Bolo Game Reserve	Vassako-Bolo	Ia	high	Central Africa	poaching	Impact	Africa	landscape	Combined	Pressure-State	Animal count	poplN	NS	CAF	0	-1.340066032
814	Bouche et al. 2012	Game over! Wildlife collapse in northern Central African Republic	1	53	2012	CAR	central	0.365	62.0066	Cephalophus silvicultor	mammal	mammal	Vassako Bolo Game Reserve	Vassako-Bolo	Ia	high	Central Africa	poaching	Impact	Africa	landscape	Combined	Pressure-State	Animal count	poplN	NS	CAF	0	-1.340066032
815	Bouche et al. 2012	Game over! Wildlife collapse in northern Central African Republic	1	53	2012	CAR	central	0.365	15.63915	Sylvicapra grimmia	mammal	mammal	Vassako Bolo Game Reserve	Vassako-Bolo	Ia	high	Central Africa	poaching	Impact	Africa	landscape	Combined	Pressure-State	Animal count	poplN	NS	CAF	0	-1.340066032
816	Bouche et al. 2012	Game over! Wildlife collapse in northern Central African Republic	1	53	2012	CAR	central	0.365	12.11457	Cephalophus rufilatus	mammal	mammal	Vassako Bolo Game Reserve	Vassako-Bolo	Ia	high	Central Africa	poaching	Impact	Africa	landscape	Combined	Pressure-State	Animal count	poplN	NS	CAF	0	-1.340066032
817	Bouche et al. 2012	Game over! Wildlife collapse in northern Central African Republic	1	53	2012	CAR	central	0.365	4.89605	Philatomba monticola	mammal	mammal	Vassako Bolo Game Reserve	Vassako-Bolo	Ia	high	Central Africa	poaching	Impact	Africa	landscape	Combined	Pressure-State	Animal count	poplN	NS	CAF	0	-1.340066032
818	Bouche et al. 2012	Game over! Wildlife collapse in northern Central African Republic	0	53	2012	CAR	central	0.365	17.72856	Papio anubis	mammal	mammal	Vassako Bolo Game Reserve	Vassako-Bolo	Ia	high	Central Africa	poaching	Impact	Africa	landscape	Combined	Pressure-State	Animal count	poplN	NS	CAF	0	-1.340066032
819	Bouche et al. 2012	Game over! Wildlife collapse in northern Central African Republic	0	53	2012	CAR	central	0.365	7.9663	Erythrocebus patas	mammal	mammal	Vassako Bolo Game Reserve	Vassako-Bolo	Ia	high	Central Africa	poaching	Impact	Africa	landscape	Combined	Pressure-State	Animal count	poplN	NS	CAF	0	-1.340066032
820	Bouche et al. 2012	Game over! Wildlife collapse in northern Central African Republic	0	53	2012	CAR	central	0.365	9.92588	Colobus guereza	mammal	mammal	Vassako Bolo Game Reserve	Vassako-Bolo	Ia	high	Central Africa	poaching	Impact	Africa	landscape	Combined	Pressure-State	Animal count	poplN	NS	CAF	0	-1.340066032
821	Bouche et al. 2012	Game over! Wildlife collapse in northern Central African Republic	0	53	2012	CAR	central	0.365	3.69599	Chlorocebus aethiops	mammal	mammal	Vassako Bolo Game Reserve	Vassako-Bolo	Ia	high	Central Africa	poaching	Impact	Africa	landscape	Combined	Pressure-State	Animal count	poplN	NS	CAF	0	-1.340066032
822	Martin et al. 2012	Bushmeat consumption in western Tanzania: A comparative analysis from the same ecosystem	1	54	2012	Tanzania	east	0.484	52.59169	Aepyceros melampus	mammal	mammal	Katavi National Park	Katavi	II	high	East Africa	poaching and water scarcity	Impact	Africa	ecosystem	Combined	Pressure	Interviews	poacherN	S	TZA	3.65535248	16.08187135
823	Martin et al. 2012	Bushmeat consumption in western Tanzania: A comparative analysis from the same ecosystem	1	54	2012	Tanzania	east	0.484	15.63915	Sylvicapra grimmia	mammal	mammal	Katavi National Park	Katavi	II	high	East Africa	poaching and water scarcity	Impact	Africa	ecosystem	Combined	Pressure	Interviews	poacherN	S	TZA	3.65535248	16.08187135
824	Martin et al. 2012	Bushmeat consumption in western Tanzania: A comparative analysis from the same ecosystem	1	54	2012	Tanzania	east	0.484	82.49999	Phacochoerus africanus	mammal	mammal	Katavi National Park	Katavi	II	high	East Africa	poaching and water scarcity	Impact	Africa	ecosystem	Combined	Pressure	Interviews	poacherN	S	TZA	3.65535248	16.08187135
825	Martin et al. 2012	Bushmeat consumption in western Tanzania: A comparative analysis from the same ecosystem	0	54	2012	Tanzania	east	0.484	592.666	Syncerus caffer	mammal	mammal	Katavi National Park	Katavi	II	high	East Africa	poaching and water scarcity	Impact	Africa	ecosystem	Combined	Pressure	Interviews	poacherN	S	TZA	3.65535248	16.08187135
826	Martin et al. 2012	Bushmeat consumption in western Tanzania: A comparative analysis from the same ecosystem	1	54	2012	Tanzania	east	0.484	43.25039	Tragelaphus scriptus	mammal	mammal	Katavi National Park	Katavi	II	high	East Africa	poaching and water scarcity	Impact	Africa	ecosystem	Combined	Pressure	Interviews	poacherN	S	TZA	3.65535248	16.08187135
827	Martin et al. 2012	Bushmeat consumption in western Tanzania: A comparative analysis from the same ecosystem	1	54	2012	Tanzania	east	0.484	70.00031	Potamochoerus porcus	mammal	mammal	Katavi National Park	Katavi	II	high	East Africa	poaching and water scarcity	Impact	Africa	ecosystem	Combined	Pressure	Interviews	poacherN	S	TZA	3.65535248	16.08187135
828	Martin et al. 2012	Bushmeat consumption in western Tanzania: A comparative analysis from the same ecosystem	0	54	2012	Tanzania	east	0.484	400	Equus quagga	mammal	mammal	Katavi National Park	Katavi	II	high	East Africa	poaching and water scarcity	Impact	Africa	ecosystem	Combined	Pressure	Interviews	poacherN	S	TZA	3.65535248	16.08187135
829	Martin et al. 2012	Bushmeat consumption in western Tanzania: A comparative analysis from the same ecosystem	0	54	2012	Tanzania	east	0.484	160.9379	Alcelaphus buselaphus	mammal	mammal	Katavi National Park	Katavi	II	high	East Africa	poaching and water scarcity	Impact	Africa	ecosystem	Combined	Pressure	Interviews	poacherN	S	TZA	3.65535248	16.08187135
830	Martin et al. 2012	Bushmeat consumption in western Tanzania: A comparative analysis from the same ecosystem	1	54	2012	Tanzania	east	0.484	206.0564	Tragelaphus strepsiceros	mammal	mammal	Katavi National Park	Katavi	II	high	East Africa	poaching and water scarcity	Impact	Africa	ecosystem	Combined	Pressure	Interviews	poacherN	S	TZA	3.65535248	16.08187135
831	Martin et al. 2012	Bushmeat consumption in western Tanzania: A comparative analysis from the same ecosystem	1	54	2012	Tanzania	east	0.484	236.4059	Hippotragus niger	mammal	mammal	Katavi National Park	Katavi	II	high	East Africa	poaching and water scarcity	Impact	Africa	ecosystem	Combined	Pressure	Interviews	poacherN	S	TZA	3.65535248	16.08187135
832	Martin et al. 2012	Bushmeat consumption in western Tanzania: A comparative analysis from the same ecosystem	0	54	2012	Tanzania	east	0.484	136.0003	Damaliscus lunatus	mammal	mammal	Katavi National Park	Katavi	II	high	East Africa	poaching and water scarcity	Impact	Africa	ecosystem	Combined	Pressure	Interviews	poacherN	S	TZA	3.65535248	16.08187135
833	Martin et al. 2012	Bushmeat consumption in western Tanzania: A comparative analysis from the same ecosystem	0	54	2012	Tanzania	east	0.484	204.3935	Kobus ellipsiprymnus	mammal	mammal	Katavi National Park	Katavi	II	high	East Africa	poaching and water scarcity	Impact	Africa	ecosystem	Combined	Pressure	Interviews	poacherN	S	TZA	3.65535248	16.08187135
834	Martin et al. 2012	Bushmeat consumption in western Tanzania: A comparative analysis from the same ecosystem	0	54	2012	Tanzania	east	0.484	71.46272	Kobus vardonii	mammal	mammal	Katavi National Park	Katavi	II	high	East Africa	poaching and water scarcity	Impact	Africa	ecosystem	Combined	Pressure	Interviews	poacherN	S	TZA	3.65535248	16.08187135
835	Martin et al. 2012	Bushmeat consumption in western Tanzania: A comparative analysis from the same ecosystem	0	54	2012	Tanzania	east	0.484	43.28895	Redunca redunca	mammal	mammal	Katavi National Park	Katavi	II	high	East Africa	poaching and water scarcity	Impact	Africa	ecosystem	Combined	Pressure	Interviews	poacherN	S	TZA	3.65535248	16.08187135
836	Martin et al. 2012	Bushmeat consumption in western Tanzania: A comparative analysis from the same ecosystem	1	54	2012	Tanzania	east	0.484	562.5927	Taurotragus oryx	mammal	mammal	Katavi National Park	Katavi	II	high	East Africa	poaching and water scarcity	Impact	Africa	ecosystem	Combined	Pressure	Interviews	poacherN	S	TZA	3.65535248	16.08187135
837	Martin et al. 2012	Bushmeat consumption in western Tanzania: A comparative analysis from the same ecosystem	0	54	2012	Tanzania	east	0.484	3824.54	Loxodonta africana	mammal	mammal	Katavi National Park	Katavi	II	high	East Africa	poaching and water scarcity	Impact	Africa	ecosystem	Combined	Pressure	Interviews	poacherN	S	TZA	3.65535248	16.08187135
838	Martin et al. 2012	Bushmeat consumption in western Tanzania: A comparative analysis from the same ecosystem	0	54	2012	Tanzania	east	0.484	964.6547	Giraffa camelopardalis	mammal	mammal	Katavi National Park	Katavi	II	high	East Africa	poaching and water scarcity	Impact	Africa	ecosystem	Combined	Pressure	Interviews	poacherN	S	TZA	3.65535248	16.08187135
839	Martin et al. 2012	Bushmeat consumption in western Tanzania: A comparative analysis from the same ecosystem	0	54	2012	Tanzania	east	0.484	1536.31	Hippopotamus amphibius	mammal	mammal	Katavi National Park	Katavi	II	high	East Africa	poaching and water scarcity	Impact	Africa	ecosystem	Combined	Pressure	Interviews	poacherN	S	TZA	3.65535248	16.08187135
840	Martin et al. 2012	Bushmeat consumption in western Tanzania: A comparative analysis from the same ecosystem	1	54	2012	Tanzania	east	0.484	264.174	Hippotragus equinus	mammal	mammal	Katavi National Park	Katavi	II	high	East Africa	poaching and water scarcity	Impact	Africa	ecosystem	Combined	Pressure	Interviews	poacherN	S	TZA	3.65535248	16.08187135
841	Jenks et al. 2012	Do Ranger Stations Deter Poaching Activity in National Parks in Thailand?	NA	55	2012	Thailand	NA	0.72	177.5229	Rusa unicolor	mammal	mammal	Khao Yai National Park	Khao Yai	II	high	Southeastern Asia	poaching	conservation	Asia	local	Combined	Response	Animal count	offtakepoplN	S	THA	3.798670465	11.02646148
842	Jenks et al. 2012	Do Ranger Stations Deter Poaching Activity in National Parks in Thailand?	NA	55	2012	Thailand	NA	0.72	57.07578	Helarctos malayanus	mammal	mammal	Khao Yai National Park	Khao Yai	II	high	Southeastern Asia	poaching	conservation	Asia	local	Combined	Response	Animal count	offtakepoplN	S	THA	3.798670465	11.02646148
843	Jenks et al. 2012	Do Ranger Stations Deter Poaching Activity in National Parks in Thailand?	NA	55	2012	Thailand	NA	0.72	99.71419	Ursus thibetanus	mammal	mammal	Khao Yai National Park	Khao Yai	II	high	Southeastern Asia	poaching	conservation	Asia	local	Combined	Response	Animal count	offtakepoplN	S	THA	3.798670465	11.02646148
844	Jenks et al. 2012	Do Ranger Stations Deter Poaching Activity in National Parks in Thailand?	NA	55	2012	Thailand	NA	0.72	8	Hystrix brachyura	mammal	mammal	Khao Yai National Park	Khao Yai	II	high	Southeastern Asia	poaching	conservation	Asia	local	Combined	Response	Animal count	offtakepoplN	S	THA	3.798670465	11.02646148
845	Jenks et al. 2012	Do Ranger Stations Deter Poaching Activity in National Parks in Thailand?	NA	55	2012	Thailand	NA	0.72	9.14877	Viverra zibetha	mammal	mammal	Khao Yai National Park	Khao Yai	II	high	Southeastern Asia	poaching	conservation	Asia	local	Combined	Response	Animal count	offtakepoplN	S	THA	3.798670465	11.02646148
846	Jenks et al. 2012	Do Ranger Stations Deter Poaching Activity in National Parks in Thailand?	NA	55	2012	Thailand	NA	0.72	7.82078	Macaca nemestrina	mammal	mammal	Khao Yai National Park	Khao Yai	II	high	Southeastern Asia	poaching	conservation	Asia	local	Combined	Response	Animal count	offtakepoplN	S	THA	3.798670465	11.02646148
847	Jenks et al. 2012	Do Ranger Stations Deter Poaching Activity in National Parks in Thailand?	NA	55	2012	Thailand	NA	0.72	17.61159	Muntiacus muntjak	mammal	mammal	Khao Yai National Park	Khao Yai	II	high	Southeastern Asia	poaching	conservation	Asia	local	Combined	Response	Animal count	offtakepoplN	S	THA	3.798670465	11.02646148
848	Jenks et al. 2012	Do Ranger Stations Deter Poaching Activity in National Parks in Thailand?	NA	55	2012	Thailand	NA	0.72	3269.794	Elephas maximus	mammal	mammal	Khao Yai National Park	Khao Yai	II	high	Southeastern Asia	poaching	conservation	Asia	local	Combined	Response	Animal count	offtakepoplN	S	THA	3.798670465	11.02646148
849	Jenks et al. 2012	Do Ranger Stations Deter Poaching Activity in National Parks in Thailand?	NA	55	2012	Thailand	NA	0.72	825	Bos gaurus	mammal	mammal	Khao Yai National Park	Khao Yai	II	high	Southeastern Asia	poaching	conservation	Asia	local	Combined	Response	Animal count	offtakepoplN	S	THA	3.798670465	11.02646148
850	Jenks et al. 2012	Do Ranger Stations Deter Poaching Activity in National Parks in Thailand?	NA	55	2012	Thailand	NA	0.72	2.82668	Pardofelis marmorata	mammal	mammal	Khao Yai National Park	Khao Yai	II	high	Southeastern Asia	poaching	conservation	Asia	local	Combined	Response	Animal count	offtakepoplN	S	THA	3.798670465	11.02646148
851	Jenks et al. 2012	Do Ranger Stations Deter Poaching Activity in National Parks in Thailand?	NA	55	2012	Thailand	NA	0.72	2.38419	Herpestes urva	mammal	mammal	Khao Yai National Park	Khao Yai	II	high	Southeastern Asia	poaching	conservation	Asia	local	Combined	Response	Animal count	offtakepoplN	S	THA	3.798670465	11.02646148
852	Jenks et al. 2012	Do Ranger Stations Deter Poaching Activity in National Parks in Thailand?	NA	55	2012	Thailand	NA	0.72	84.47154	Sus scrofa	mammal	mammal	Khao Yai National Park	Khao Yai	II	high	Southeastern Asia	poaching	conservation	Asia	local	Combined	Response	Animal count	offtakepoplN	S	THA	3.798670465	11.02646148
853	Jenks et al. 2012	Do Ranger Stations Deter Poaching Activity in National Parks in Thailand?	NA	55	2012	Thailand	NA	0.72	12.06127	Viverra megaspila	mammal	mammal	Khao Yai National Park	Khao Yai	II	high	Southeastern Asia	poaching	conservation	Asia	local	Combined	Response	Animal count	offtakepoplN	S	THA	3.798670465	11.02646148
854	Jenks et al. 2012	Do Ranger Stations Deter Poaching Activity in National Parks in Thailand?	NA	55	2012	Thailand	NA	0.72	3.2	Paradoxurus hermaphroditus	mammal	mammal	Khao Yai National Park	Khao Yai	II	high	Southeastern Asia	poaching	conservation	Asia	local	Combined	Response	Animal count	offtakepoplN	S	THA	3.798670465	11.02646148
855	Jenks et al. 2012	Do Ranger Stations Deter Poaching Activity in National Parks in Thailand?	NA	55	2012	Thailand	NA	0.72	12.99999	Arctictis binturong	mammal	mammal	Khao Yai National Park	Khao Yai	II	high	Southeastern Asia	poaching	conservation	Asia	local	Combined	Response	Animal count	offtakepoplN	S	THA	3.798670465	11.02646148
856	Jenks et al. 2012	Do Ranger Stations Deter Poaching Activity in National Parks in Thailand?	NA	55	2012	Thailand	NA	0.72	8.16652	Arctonyx collaris	mammal	mammal	Khao Yai National Park	Khao Yai	II	high	Southeastern Asia	poaching	conservation	Asia	local	Combined	Response	Animal count	offtakepoplN	S	THA	3.798670465	11.02646148
857	Jenks et al. 2012	Do Ranger Stations Deter Poaching Activity in National Parks in Thailand?	NA	55	2012	Thailand	NA	0.72	4.86171	Manis javanica	mammal	mammal	Khao Yai National Park	Khao Yai	II	high	Southeastern Asia	poaching	conservation	Asia	local	Combined	Response	Animal count	offtakepoplN	S	THA	3.798670465	11.02646148
858	Jenks et al. 2012	Do Ranger Stations Deter Poaching Activity in National Parks in Thailand?	NA	55	2012	Thailand	NA	0.72	2.78097	Prionailurus bengalensis	mammal	mammal	Khao Yai National Park	Khao Yai	II	high	Southeastern Asia	poaching	conservation	Asia	local	Combined	Response	Animal count	offtakepoplN	S	THA	3.798670465	11.02646148
859	Jenks et al. 2012	Do Ranger Stations Deter Poaching Activity in National Parks in Thailand?	NA	55	2012	Thailand	NA	0.72	9.6587	Canis aureus	mammal	mammal	Khao Yai National Park	Khao Yai	II	high	Southeastern Asia	poaching	conservation	Asia	local	Combined	Response	Animal count	offtakepoplN	S	THA	3.798670465	11.02646148
860	Jenks et al. 2012	Do Ranger Stations Deter Poaching Activity in National Parks in Thailand?	NA	55	2012	Thailand	NA	0.72	110.9422	Capricornis sumatraensis	mammal	mammal	Khao Yai National Park	Khao Yai	II	high	Southeastern Asia	poaching	conservation	Asia	local	Combined	Response	Animal count	offtakepoplN	S	THA	3.798670465	11.02646148
861	Jenks et al. 2012	Do Ranger Stations Deter Poaching Activity in National Parks in Thailand?	NA	55	2012	Thailand	NA	0.72	7.72646	Catopuma temminckii	mammal	mammal	Khao Yai National Park	Khao Yai	II	high	Southeastern Asia	poaching	conservation	Asia	local	Combined	Response	Animal count	offtakepoplN	S	THA	3.798670465	11.02646148
862	Jenks et al. 2012	Do Ranger Stations Deter Poaching Activity in National Parks in Thailand?	NA	55	2012	Thailand	NA	0.72	15.8	Cuon alpinus	mammal	mammal	Khao Yai National Park	Khao Yai	II	high	Southeastern Asia	poaching	conservation	Asia	local	Combined	Response	Animal count	offtakepoplN	S	THA	3.798670465	11.02646148
863	Jenks et al. 2012	Do Ranger Stations Deter Poaching Activity in National Parks in Thailand?	NA	55	2012	Thailand	NA	0.72	14.94505	Neofelis nebulosa	mammal	mammal	Khao Yai National Park	Khao Yai	II	high	Southeastern Asia	poaching	conservation	Asia	local	Combined	Response	Animal count	offtakepoplN	S	THA	3.798670465	11.02646148
864	Jenks et al. 2012	Do Ranger Stations Deter Poaching Activity in National Parks in Thailand?	NA	55	2012	Thailand	NA	0.72	1.88993	Tragulus kanchil	mammal	mammal	Khao Yai National Park	Khao Yai	II	high	Southeastern Asia	poaching	conservation	Asia	local	Combined	Response	Animal count	offtakepoplN	S	THA	3.798670465	11.02646148
901	Razafimanahaka et al. 2012	Novel approach for quantifying illegal bushmeat consumption reveals high consumption of protected species in Madagascar	NA	56	2012	Madagascar	south	0.496	NA	Eulemur rufifrons	mammal	mammal	Mantadia National Park	Mantadia	II	high	Madagascar	poaching	Impact	Africa	local	subsistence	Pressure	Interviews	offtakeN	S	MDG	0.024151673	1.356041081
902	Razafimanahaka et al. 2012	Novel approach for quantifying illegal bushmeat consumption reveals high consumption of protected species in Madagascar	NA	56	2012	Madagascar	south	0.496	9.5	Cryptoprocta ferox	mammal	mammal	Mantadia National Park	Mantadia	II	high	Madagascar	poaching	Impact	Africa	local	subsistence	Pressure	Interviews	offtakeN	S	MDG	0.024151673	1.356041081
903	Razafimanahaka et al. 2012	Novel approach for quantifying illegal bushmeat consumption reveals high consumption of protected species in Madagascar	NA	56	2012	Madagascar	south	0.496	3.58826	Propithecus verreauxi	mammal	mammal	Mantadia National Park	Mantadia	II	high	Madagascar	poaching	Impact	Africa	local	subsistence	Pressure	Interviews	offtakeN	S	MDG	0.024151673	1.356041081
904	Razafimanahaka et al. 2012	Novel approach for quantifying illegal bushmeat consumption reveals high consumption of protected species in Madagascar	NA	56	2012	Madagascar	south	0.496	6.56899	Propithecus diadema	mammal	mammal	Mantadia National Park	Mantadia	II	high	Madagascar	poaching	Impact	Africa	local	subsistence	Pressure	Interviews	offtakeN	S	MDG	0.024151673	1.356041081
905	Razafimanahaka et al. 2012	Novel approach for quantifying illegal bushmeat consumption reveals high consumption of protected species in Madagascar	NA	56	2012	Madagascar	south	0.496	1.775	Eulemur rufifrons	mammal	mammal	Analamazoatra Special Reserve	Analamazoatra	VI	low	Madagascar	poaching	Impact	Africa	local	subsistence	Pressure	Interviews	offtakeN	NS	MDG	0.024151673	1.356041081
906	Razafimanahaka et al. 2012	Novel approach for quantifying illegal bushmeat consumption reveals high consumption of protected species in Madagascar	NA	56	2012	Madagascar	south	0.496	9.5	Cryptoprocta ferox	mammal	mammal	Analamazoatra Special Reserve	Analamazoatra	VI	low	Madagascar	poaching	Impact	Africa	local	subsistence	Pressure	Interviews	offtakeN	NS	MDG	0.024151673	1.356041081
907	Razafimanahaka et al. 2012	Novel approach for quantifying illegal bushmeat consumption reveals high consumption of protected species in Madagascar	NA	56	2012	Madagascar	south	0.496	3.58826	Propithecus verreauxi	mammal	mammal	Analamazoatra Special Reserve	Analamazoatra	VI	low	Madagascar	poaching	Impact	Africa	local	subsistence	Pressure	Interviews	offtakeN	NS	MDG	0.024151673	1.356041081
908	Razafimanahaka et al. 2012	Novel approach for quantifying illegal bushmeat consumption reveals high consumption of protected species in Madagascar	NA	56	2012	Madagascar	south	0.496	6.56899	Propithecus diadema	mammal	mammal	Analamazoatra Special Reserve	Analamazoatra	VI	low	Madagascar	poaching	Impact	Africa	local	subsistence	Pressure	Interviews	offtakeN	NS	MDG	0.024151673	1.356041081
909	Maingi et al. 2012	Spatiotemporal patterns of elephant poaching in south-eastern Kenya	NA	57	2012	Kenya	east	0.531	3824.54	Loxodonta africana	mammal	mammal	Tsavo East National Park	Tsavo East	II	high	East Africa	poaching	conservation	Africa	ecosystem	not stated	Pressure	Patrol	offtakeN	S	KEN	0.361925443	3.400701022
910	Maingi et al. 2012	Spatiotemporal patterns of elephant poaching in south-eastern Kenya	NA	57	2012	Kenya	east	0.531	3824.54	Loxodonta africana	mammal	mammal	Tsavo National Park	NA	II	high	East Africa	poaching	conservation	Africa	ecosystem	not stated	Pressure	Patrol	offtakeN	S	KEN	0.361925443	3.400701022
911	Kahler et al. 2013	Poaching Risks in Community-Based Natural Resource Management	NA	58	2013	Namibia	south	0.624	52.59169	Aepyceros melampus	mammal	mammal	Caprivi Game Reserve	Caprivi	IV	medium	Southern Africa	poaching	conservation	Africa	local	Combined	Pressure	Other	poacherN	NS	NAM	0	-0.028335909
912	Kahler et al. 2013	Poaching Risks in Community-Based Natural Resource Management	NA	58	2013	Namibia	south	0.624	592.666	Syncerus caffer	mammal	mammal	Caprivi Game Reserve	Caprivi	IV	medium	Southern Africa	poaching	conservation	Africa	local	Combined	Pressure	Other	poacherN	NS	NAM	0	-0.028335909
913	Kahler et al. 2013	Poaching Risks in Community-Based Natural Resource Management	NA	58	2013	Namibia	south	0.624	3824.54	Loxodonta africana	mammal	mammal	Caprivi Game Reserve	Caprivi	IV	medium	Southern Africa	poaching	conservation	Africa	local	Combined	Pressure	Other	poacherN	NS	NAM	0	-0.028335909
914	Kahler et al. 2013	Poaching Risks in Community-Based Natural Resource Management	NA	58	2013	Namibia	south	0.624	1536.31	Hippopotamus amphibius	mammal	mammal	Caprivi Game Reserve	Caprivi	IV	medium	Southern Africa	poaching	conservation	Africa	local	Combined	Pressure	Other	poacherN	NS	NAM	0	-0.028335909
915	Kahler et al. 2013	Poaching Risks in Community-Based Natural Resource Management	NA	58	2013	Namibia	south	0.624	400	Equus quagga	mammal	mammal	Caprivi Game Reserve	Caprivi	IV	medium	Southern Africa	poaching	conservation	Africa	local	Combined	Pressure	Other	poacherN	NS	NAM	0	-0.028335909
916	Kahler et al. 2013	Poaching Risks in Community-Based Natural Resource Management	NA	58	2013	Namibia	south	0.624	264.174	Hipotragus equinus	mammal	mammal	Caprivi Game Reserve	Caprivi	IV	medium	Southern Africa	poaching	conservation	Africa	local	Combined	Pressure	Other	poacherN	NS	NAM	0	-0.028335909
917	Kahler et al. 2013	Poaching Risks in Community-Based Natural Resource Management	NA	58	2013	Namibia	south	0.624	206.0564	Tragelaphus strepsiceros	mammal	mammal	Caprivi Game Reserve	Caprivi	IV	medium	Southern Africa	poaching	conservation	Africa	local	Combined	Pressure	Other	poacherN	NS	NAM	0	-0.028335909
918	Kahler et al. 2013	Poaching Risks in Community-Based Natural Resource Management	NA	58	2013	Namibia	south	0.624	158.6239	Panthera leo	mammal	mammal	Caprivi Game Reserve	Caprivi	IV	medium	Southern Africa	poaching	conservation	Africa	local	Combined	Pressure	Other	poacherN	NS	NAM	0	-0.028335909
919	Kahler et al. 2013	Poaching Risks in Community-Based Natural Resource Management	NA	58	2013	Namibia	south	0.624	52.39999	Panthera pardus	mammal	mammal	Caprivi Game Reserve	Caprivi	IV	medium	Southern Africa	poaching	conservation	Africa	local	Combined	Pressure	Other	poacherN	NS	NAM	0	-0.028335909
920	Martin et al. 2013	Successful reduction in rhino poaching in Nepal.	0	59	2013	Nepal	NA	0.54	1843.656	Rhinoceros unicornis	mammal	mammal	Chitwan National Park	Chitwan	II	high	Southeastern Asia	poaching	conservation	Asia	ecosystem	commercial	Response	Interviews	poplN	S	NPL	0	-2.507688668
928	Gandiwa et al. 2013	Illegal hunting and law enforcement during a period of economic decline in Zimbabwe:	0	60	2013	Zimbabwe	south	0.492	52.59169	Aepyceros melampus	mammal	mammal	Gonarezhou National Park	Gonarezhou	II	high	Southern Africa	poaching	Impact	Africa	ecosystem	Combined	Pressure	Interv-anicount	poacherN	S	ZWE	0	3.514376997
929	Gandiwa et al. 2013	Illegal hunting and law enforcement during a period of economic decline in Zimbabwe:	0	60	2013	Zimbabwe	south	0.492	206.0564	Tragelaphus strepsiceros	mammal	mammal	Gonarezhou National Park	Gonarezhou	II	high	Southern Africa	poaching	Impact	Africa	ecosystem	Combined	Pressure	Interv-anicount	poacherN	S	ZWE	0	3.514376997
930	Gandiwa et al. 2013	Illegal hunting and law enforcement during a period of economic decline in Zimbabwe:	0	60	2013	Zimbabwe	south	0.492	592.666	Syncerus caffer	mammal	mammal	Gonarezhou National Park	Gonarezhou	II	high	Southern Africa	poaching	Impact	Africa	ecosystem	Combined	Pressure	Interv-anicount	poacherN	S	ZWE	0	3.514376997
931	Gandiwa et al. 2013	Illegal hunting and law enforcement during a period of economic decline in Zimbabwe:	0	60	2013	Zimbabwe	south	0.492	400	Equus quagga	mammal	mammal	Gonarezhou National Park	Gonarezhou	II	high	Southern Africa	poaching	Impact	Africa	ecosystem	Combined	Pressure	Interv-anicount	poacherN	S	ZWE	0	3.514376997
932	Gandiwa et al. 2013	Illegal hunting and law enforcement during a period of economic decline in Zimbabwe:	NA	60	2013	Zimbabwe	south	0.492	63.36998	Crocuta crocuta	mammal	mammal	Gonarezhou National Park	Gonarezhou	II	high	Southern Africa	poaching	Impact	Africa	ecosystem	Combined	Pressure	Interv-anicount	poacherN	S	ZWE	0	3.514376997
933	Gandiwa et al. 2013	Illegal hunting and law enforcement during a period of economic decline in Zimbabwe:	0	60	2013	Zimbabwe	south	0.492	198.6197	Connochaetes taurinus	mammal	mammal	Gonarezhou National Park	Gonarezhou	II	high	Southern Africa	poaching	Impact	Africa	ecosystem	Combined	Pressure	Interv-anicount	poacherN	S	ZWE	0	3.514376997
934	Gandiwa et al. 2013	Illegal hunting and law enforcement during a period of economic decline in Zimbabwe:	NA	60	2013	Zimbabwe	south	0.492	3824.54	Loxodonta africana	mammal	mammal	Gonarezhou National Park	Gonarezhou	II	high	Southern Africa	poaching	Impact	Africa	ecosystem	Combined	Pressure	Interv-anicount	poacherN	S	ZWE	0	3.514376997
935	Gandiwa et al. 2013	Illegal hunting and law enforcement during a period of economic decline in Zimbabwe:	NA	60	2013	Zimbabwe	south	0.492	82.49999	Phacochoerus africanus	mammal	mammal	Gonarezhou National Park	Gonarezhou	II	high	Southern Africa	poaching	Impact	Africa	ecosystem	Combined	Pressure	Interv-anicount	poacherN	S	ZWE	0	3.514376997
936	Gandiwa et al. 2013	Illegal hunting and law enforcement during a period of economic decline in Zimbabwe:	NA	60	2013	Zimbabwe	south	0.492	52.39999	Panthera pardus	mammal	mammal	Gonarezhou National Park	Gonarezhou	II	high	Southern Africa	poaching	Impact	Africa	ecosystem	Combined	Pressure	Interv-anicount	poacherN	S	ZWE	0	3.514376997
937	Gandiwa et al. 2013	Illegal hunting and law enforcement during a period of economic decline in Zimbabwe:	0	60	2013	Zimbabwe	south	0.492	562.5927	Taurotragus oryx	mammal	mammal	Gonarezhou National Park	Gonarezhou	II	high	Southern Africa	poaching	Impact	Africa	ecosystem	Combined	Pressure	Interv-anicount	poacherN	S	ZWE	0	3.514376997
938	Gandiwa et al. 2013	Illegal hunting and law enforcement during a period of economic decline in Zimbabwe:	NA	60	2013	Zimbabwe	south	0.492	158.6239	Panthera leo	mammal	mammal	Gonarezhou National Park	Gonarezhou	II	high	Southern Africa	poaching	Impact	Africa	ecosystem	Combined	Pressure	Interv-anicount	poacherN	S	ZWE	0	3.514376997
939	Gandiwa et al. 2013	Illegal hunting and law enforcement during a period of economic decline in Zimbabwe:	NA	60	2013	Zimbabwe	south	0.492	15.63915	Sylvicapra grimmia	mammal	mammal	Gonarezhou National Park	Gonarezhou	II	high	Southern Africa	poaching	Impact	Africa	ecosystem	Combined	Pressure	Interv-anicount	poacherN	S	ZWE	0	3.514376997
940	Gandiwa et al. 2013	Illegal hunting and law enforcement during a period of economic decline in Zimbabwe:	0	60	2013	Zimbabwe	south	0.492	204.3935	Kobus ellipsiprymnus	mammal	mammal	Gonarezhou National Park	Gonarezhou	II	high	Southern Africa	poaching	Impact	Africa	ecosystem	Combined	Pressure	Interv-anicount	poacherN	S	ZWE	0	3.514376997
941	Gandiwa et al. 2013	Illegal hunting and law enforcement during a period of economic decline in Zimbabwe:	0	60	2013	Zimbabwe	south	0.492	964.6547	Giraffa camelopardalis	mammal	mammal	Gonarezhou National Park	Gonarezhou	II	high	Southern Africa	poaching	Impact	Africa	ecosystem	Combined	Pressure	Interv-anicount	poacherN	S	ZWE	0	3.514376997
942	Gandiwa et al. 2013	Illegal hunting and law enforcement during a period of economic decline in Zimbabwe:	0	60	2013	Zimbabwe	south	0.492	87.61676	Tragelaphus angasii	mammal	mammal	Gonarezhou National Park	Gonarezhou	II	high	Southern Africa	poaching	Impact	Africa	ecosystem	Combined	Pressure	Interv-anicount	poacherN	S	ZWE	0	3.514376997
943	Gandiwa et al. 2013	Illegal hunting and law enforcement during a period of economic decline in Zimbabwe:	NA	60	2013	Zimbabwe	south	0.492	43.25039	Tragelaphus scriptus	mammal	mammal	Gonarezhou National Park	Gonarezhou	II	high	Southern Africa	poaching	Impact	Africa	ecosystem	Combined	Pressure	Interv-anicount	poacherN	S	ZWE	0	3.514376997
944	Gandiwa et al. 2013	Illegal hunting and law enforcement during a period of economic decline in Zimbabwe:	NA	60	2013	Zimbabwe	south	0.492	50.57792	Acinonyx jubatus	mammal	mammal	Gonarezhou National Park	Gonarezhou	II	high	Southern Africa	poaching	Impact	Africa	ecosystem	Combined	Pressure	Interv-anicount	poacherN	S	ZWE	0	3.514376997
945	Gandiwa et al. 2013	Illegal hunting and law enforcement during a period of economic decline in Zimbabwe:	NA	60	2013	Zimbabwe	south	0.492	11.66153	Raphicerus campestris	mammal	mammal	Gonarezhou National Park	Gonarezhou	II	high	Southern Africa	poaching	Impact	Africa	ecosystem	Combined	Pressure	Interv-anicount	poacherN	S	ZWE	0	3.514376997
946	Gandiwa et al. 2013	Illegal hunting and law enforcement during a period of economic decline in Zimbabwe:	NA	60	2013	Zimbabwe	south	0.492	43.28895	Redunca redunca	mammal	mammal	Gonarezhou National Park	Gonarezhou	II	high	Southern Africa	poaching	Impact	Africa	ecosystem	Combined	Pressure	Interv-anicount	poacherN	S	ZWE	0	3.514376997
947	Gandiwa et al. 2013	Illegal hunting and law enforcement during a period of economic decline in Zimbabwe:	NA	60	2013	Zimbabwe	south	0.492	17.72944	Papio ursinus	mammal	mammal	Gonarezhou National Park	Gonarezhou	II	high	Southern Africa	poaching	Impact	Africa	ecosystem	Combined	Pressure	Interv-anicount	poacherN	S	ZWE	0	3.514376997
948	Gandiwa et al. 2013	Illegal hunting and law enforcement during a period of economic decline in Zimbabwe:	NA	60	2013	Zimbabwe	south	0.492	1536.31	Hippopotamus amphibius	mammal	mammal	Gonarezhou National Park	Gonarezhou	II	high	Southern Africa	poaching	Impact	Africa	ecosystem	Combined	Pressure	Interv-anicount	poacherN	S	ZWE	0	3.514376997
950	Gandiwa et al. 2013	Illegal hunting and law enforcement during a period of economic decline in Zimbabwe:	NA	60	2013	Zimbabwe	south	0.492	13.48655	Oreotragus oreotragus	mammal	mammal	Gonarezhou National Park	Gonarezhou	II	high	Southern Africa	poaching	Impact	Africa	ecosystem	Combined	Pressure	Interv-anicount	poacherN	S	ZWE	0	3.514376997
951	Gandiwa et al. 2013	Illegal hunting and law enforcement during a period of economic decline in Zimbabwe:	NA	60	2013	Zimbabwe	south	0.492	236.4059	Hippotragus niger	mammal	mammal	Gonarezhou National Park	Gonarezhou	II	high	Southern Africa	poaching	Impact	Africa	ecosystem	Combined	Pressure	Interv-anicount	poacherN	S	ZWE	0	3.514376997
952	Gandiwa et al. 2013	Illegal hunting and law enforcement during a period of economic decline in Zimbabwe:	NA	60	2013	Zimbabwe	south	0.492	13.40627	Hystrix cristata	mammal	mammal	Gonarezhou National Park	Gonarezhou	II	high	Southern Africa	poaching	Impact	Africa	ecosystem	Combined	Pressure	Interv-anicount	poacherN	S	ZWE	0	3.514376997
953	Gandiwa et al. 2013	Illegal hunting and law enforcement during a period of economic decline in Zimbabwe:	NA	60	2013	Zimbabwe	south	0.492	1.75617	Genetta genetta	mammal	mammal	Gonarezhou National Park	Gonarezhou	II	high	Southern Africa	poaching	Impact	Africa	ecosystem	Combined	Pressure	Interv-anicount	poacherN	S	ZWE	0	3.514376997
954	Becker et al. 2013	Evaluating wire-snare poaching trends and the impacts of by-catch on elephants and large carnivores	NA	61	2013	Zambia	south	0.561	3824.54	Loxodonta africana	mammal	mammal	Lupande Game Management Area	Lupande	VI	low	Southern Africa	poaching	Impact	Africa	ecosystem	Combined	Pressure	Other	offtakeN	NS	ZMB	-0.419533479	3.60993496
955	Becker et al. 2013	Evaluating wire-snare poaching trends and the impacts of by-catch on elephants and large carnivores	NA	61	2013	Zambia	south	0.561	21.99999	Lycaon pictus	mammal	mammal	Lupande Game Management Area	Lupande	VI	low	Southern Africa	poaching	Impact	Africa	ecosystem	Combined	Pressure	Other	offtakeN	NS	ZMB	-0.419533479	3.60993496
956	Becker et al. 2013	Evaluating wire-snare poaching trends and the impacts of by-catch on elephants and large carnivores	NA	61	2013	Zambia	south	0.561	158.6239	Panthera leo	mammal	mammal	Lupande Game Management Area	Lupande	VI	low	Southern Africa	poaching	Impact	Africa	ecosystem	Combined	Pressure	Other	offtakeN	NS	ZMB	-0.419533479	3.60993496
957	Becker et al. 2013	Evaluating wire-snare poaching trends and the impacts of by-catch on elephants and large carnivores	NA	61	2013	Zambia	south	0.561	3824.54	Loxodonta africana	mammal	mammal	South Luangwa valley National Park	South Luangwa	II	high	Southern Africa	poaching	Impact	Africa	ecosystem	Combined	Pressure	Other	offtakeN	S	ZMB	-0.419533479	3.60993496
958	Becker et al. 2013	Evaluating wire-snare poaching trends and the impacts of by-catch on elephants and large carnivores	NA	61	2013	Zambia	south	0.561	21.99999	Lycaon pictus	mammal	mammal	South Luangwa valley National Park	South Luangwa	II	high	Southern Africa	poaching	Impact	Africa	ecosystem	Combined	Pressure	Other	offtakeN	S	ZMB	-0.419533479	3.60993496
959	Becker et al. 2013	Evaluating wire-snare poaching trends and the impacts of by-catch on elephants and large carnivores	NA	61	2013	Zambia	south	0.561	158.6239	Panthera leo	mammal	mammal	South Luangwa valley National Park	South Luangwa	II	high	Southern Africa	poaching	Impact	Africa	ecosystem	Combined	Pressure	Other	offtakeN	S	ZMB	-0.419533479	3.60993496
961	Martin et al. 2013	Illegal hunting in the Katavi-Rukwa ecosystem	1	62	2013	Tanzania	east	0.488	52.59169	Aepyceros melampus	mammal	mammal	Rukwa Game Reserve	Rukwa	VI	low	East Africa	poaching	Impact	Africa	ecosystem	Combined	Pressure-State	Interviews	offtakepoplN	NS	TZA	-0.125944584	15.69886198
962	Martin et al. 2013	Illegal hunting in the Katavi-Rukwa ecosystem	1	62	2013	Tanzania	east	0.488	15.63915	Sylvicapra grimmia	mammal	mammal	Rukwa Game Reserve	Rukwa	VI	low	East Africa	poaching and water scarcity	Impact	Africa	ecosystem	Combined	Pressure	Interviews	poacherN	NS	TZA	-0.125944584	15.69886198
963	Martin et al. 2013	Illegal hunting in the Katavi-Rukwa ecosystem	1	62	2013	Tanzania	east	0.488	82.49999	Phacochoerus africanus	mammal	mammal	Rukwa Game Reserve	Rukwa	VI	low	East Africa	poaching and water scarcity	Impact	Africa	ecosystem	Combined	Pressure	Interviews	poacherN	NS	TZA	-0.125944584	15.69886198
964	Martin et al. 2013	Illegal hunting in the Katavi-Rukwa ecosystem	1	62	2013	Tanzania	east	0.488	592.666	Syncerus caffer	mammal	mammal	Rukwa Game Reserve	Rukwa	VI	low	East Africa	poaching and water scarcity	Impact	Africa	ecosystem	Combined	Pressure	Interviews	poacherN	NS	TZA	-0.125944584	15.69886198
965	Martin et al. 2013	Illegal hunting in the Katavi-Rukwa ecosystem	0	62	2013	Tanzania	east	0.488	43.25039	Tragelaphus scriptus	mammal	mammal	Rukwa Game Reserve	Rukwa	VI	low	East Africa	poaching and water scarcity	Impact	Africa	ecosystem	Combined	Pressure	Interviews	poacherN	NS	TZA	-0.125944584	15.69886198
966	Martin et al. 2013	Illegal hunting in the Katavi-Rukwa ecosystem	1	62	2013	Tanzania	east	0.488	70.00031	Potamochoerus porcus	mammal	mammal	Rukwa Game Reserve	Rukwa	VI	low	East Africa	poaching and water scarcity	Impact	Africa	ecosystem	Combined	Pressure	Interviews	poacherN	NS	TZA	-0.125944584	15.69886198
967	Martin et al. 2013	Illegal hunting in the Katavi-Rukwa ecosystem	1	62	2013	Tanzania	east	0.488	400	Equus quagga	mammal	mammal	Rukwa Game Reserve	Rukwa	VI	low	East Africa	poaching and water scarcity	Impact	Africa	ecosystem	Combined	Pressure	Interviews	poacherN	NS	TZA	-0.125944584	15.69886198
968	Martin et al. 2013	Illegal hunting in the Katavi-Rukwa ecosystem	0	62	2013	Tanzania	east	0.488	160.9379	Alcelaphus buselaphus	mammal	mammal	Rukwa Game Reserve	Rukwa	VI	low	East Africa	poaching and water scarcity	Impact	Africa	ecosystem	Combined	Pressure	Interviews	poacherN	NS	TZA	-0.125944584	15.69886198
969	Martin et al. 2013	Illegal hunting in the Katavi-Rukwa ecosystem	0	62	2013	Tanzania	east	0.488	206.0564	Tragelaphus strepsiceros	mammal	mammal	Rukwa Game Reserve	Rukwa	VI	low	East Africa	poaching and water scarcity	Impact	Africa	ecosystem	Combined	Pressure	Interviews	poacherN	NS	TZA	-0.125944584	15.69886198
970	Martin et al. 2013	Illegal hunting in the Katavi-Rukwa ecosystem	1	62	2013	Tanzania	east	0.488	236.4059	Hippotragus niger	mammal	mammal	Rukwa Game Reserve	Rukwa	VI	low	East Africa	poaching and water scarcity	Impact	Africa	ecosystem	Combined	Pressure	Interviews	poacherN	NS	TZA	-0.125944584	15.69886198
971	Martin et al. 2013	Illegal hunting in the Katavi-Rukwa ecosystem	1	62	2013	Tanzania	east	0.488	136.0003	Damaliscus lunatus	mammal	mammal	Rukwa Game Reserve	Rukwa	VI	low	East Africa	poaching and water scarcity	Impact	Africa	ecosystem	Combined	Pressure	Interviews	poacherN	NS	TZA	-0.125944584	15.69886198
972	Martin et al. 2013	Illegal hunting in the Katavi-Rukwa ecosystem	0	62	2013	Tanzania	east	0.488	204.3935	Kobus ellipsiprymnus	mammal	mammal	Rukwa Game Reserve	Rukwa	VI	low	East Africa	poaching and water scarcity	Impact	Africa	ecosystem	Combined	Pressure	Interviews	poacherN	NS	TZA	-0.125944584	15.69886198
973	Martin et al. 2013	Illegal hunting in the Katavi-Rukwa ecosystem	0	62	2013	Tanzania	east	0.488	71.46272	Kobus vardonii	mammal	mammal	Rukwa Game Reserve	Rukwa	VI	low	East Africa	poaching and water scarcity	Impact	Africa	ecosystem	Combined	Pressure	Interviews	poacherN	NS	TZA	-0.125944584	15.69886198
974	Martin et al. 2013	Illegal hunting in the Katavi-Rukwa ecosystem	0	62	2013	Tanzania	east	0.488	43.28895	Redunca redunca	mammal	mammal	Rukwa Game Reserve	Rukwa	VI	low	East Africa	poaching and water scarcity	Impact	Africa	ecosystem	Combined	Pressure	Interviews	poacherN	NS	TZA	-0.125944584	15.69886198
975	Martin et al. 2013	Illegal hunting in the Katavi-Rukwa ecosystem	0	62	2013	Tanzania	east	0.488	562.5927	Taurotragus oryx	mammal	mammal	Rukwa Game Reserve	Rukwa	VI	low	East Africa	poaching and water scarcity	Impact	Africa	ecosystem	Combined	Pressure	Interviews	poacherN	NS	TZA	-0.125944584	15.69886198
976	Martin et al. 2013	Illegal hunting in the Katavi-Rukwa ecosystem	1	62	2013	Tanzania	east	0.488	3824.54	Loxodonta africana	mammal	mammal	Rukwa Game Reserve	Rukwa	VI	low	East Africa	poaching and water scarcity	Impact	Africa	ecosystem	Combined	Pressure	Interviews	poacherN	NS	TZA	-0.125944584	15.69886198
977	Martin et al. 2013	Illegal hunting in the Katavi-Rukwa ecosystem	0	62	2013	Tanzania	east	0.488	964.6547	Giraffa camelopardalis	mammal	mammal	Rukwa Game Reserve	Rukwa	VI	low	East Africa	poaching and water scarcity	Impact	Africa	ecosystem	Combined	Pressure	Interviews	poacherN	NS	TZA	-0.125944584	15.69886198
978	Martin et al. 2013	Illegal hunting in the Katavi-Rukwa ecosystem	0	62	2013	Tanzania	east	0.488	1536.31	Hippopotamus amphibius	mammal	mammal	Rukwa Game Reserve	Rukwa	VI	low	East Africa	poaching and water scarcity	Impact	Africa	ecosystem	Combined	Pressure	Interviews	poacherN	NS	TZA	-0.125944584	15.69886198
979	Martin et al. 2013	Illegal hunting in the Katavi-Rukwa ecosystem	0	62	2013	Tanzania	east	0.488	264.174	Hippotragus equinus	mammal	mammal	Rukwa Game Reserve	Rukwa	VI	low	East Africa	poaching and water scarcity	Impact	Africa	ecosystem	Combined	Pressure	Interviews	poacherN	NS	TZA	-0.125944584	15.69886198
980	Watson et al. 2013	Spatial patterns of wire-snare poaching: Implications for community conservation in buffer zones around National Parks	NA	63	2013	Zambia	south	0.561	NA	Mammal spp	mammal	mammal	South Luangwa valley National Park	South Luangwa	II	high	Southern Africa	poaching	Impact	Africa	ecosystem	not stated	Pressure	Patrol	offtakeN	S	ZMB	-0.419533479	3.60993496
981	Mohsanin et al. 2013	Assessing the threat of human consumption of tiger prey in the Bangladesh Sundarbans	NA	64	2013	Bangladesh	NA	0.558	69.49999	Axis axis	mammal	mammal	Sundarbans Reserved Forest	Sundarbans Reserved Forest	V	medium	Southeastern Asia	poaching	Impact	Asia	landscape	subsistence	Pressure	Interviews	poacherN	NS	BGD	-0.131578947	-2.358490566
984	Martin et al. 2013	Successful reduction in rhino poaching in Nepal	0	59	2013	Nepal	NA	0.54	1843.656	Rhinoceros unicornis	mammal	mammal	Sukla Phanta Wildlife Reserve	Royal Suklaphanta	IV	medium	Southeastern Asia	poaching	conservation	Asia	ecosystem	commercial	Response	Interviews	poplN	NS	NPL	0	-2.507688668
985	Martin et al. 2013	Successful reduction in rhino poaching in Nepal	0	59	2013	Nepal	NA	0.54	1843.656	Rhinoceros unicornis	mammal	mammal	Bardia National Park	Bardia	II	high	Southeastern Asia	poaching	conservation	Asia	ecosystem	commercial	Response	Interviews	poplN	S	NPL	0	-2.507688668
993	Plumptre et al. 2014	Efficiently targeting resources to deter illegal activities in protected areas	NA	66	2014	Uganda	east	0.484	NA	Mammal spp	mammal	mammal	Kalinzu Forest Reserve	Kalinzu	VI	medium	East Africa	poaching	conservation	Africa	ecosystem	Combined	Response	Patrol	offtakepoplN	NS	UGA	0	8.309149867
995	Plumptre et al. 2014	Efficiently targeting resources to deter illegal activities in protected areas	NA	66	2014	Uganda	east	0.484	NA	Mammal spp	mammal	mammal	Kashoya-Kitomi Forest Reserve	Kasyoha - Kitomi	VI	medium	East Africa	poaching	conservation	Africa	ecosystem	Combined	Response	Patrol	offtakepoplN	NS	UGA	0	8.309149867
997	Plumptre et al. 2014	Efficiently targeting resources to deter illegal activities in protected areas	NA	66	2014	Uganda	east	0.484	NA	Mammal spp	mammal	mammal	Kibale National Park	Kibale	II	high	East Africa	poaching	conservation	Africa	ecosystem	Combined	Response	Patrol	offtakepoplN	S	UGA	0	8.309149867
999	Plumptre et al. 2014	Efficiently targeting resources to deter illegal activities in protected areas	NA	66	2014	Uganda	east	0.484	NA	Mammal spp	mammal	mammal	Kigezi Game Reserve	Kigezi	III	high	East Africa	poaching	conservation	Africa	ecosystem	Combined	Response	Patrol	offtakepoplN	NS	UGA	0	8.309149867
1001	Plumptre et al. 2014	Efficiently targeting resources to deter illegal activities in protected areas	NA	66	2014	Uganda	east	0.484	NA	Mammal spp	mammal	mammal	Kyambura Game Reserve	Kyambura	III	high	East Africa	poaching	conservation	Africa	ecosystem	Combined	Response	Patrol	offtakepoplN	NS	UGA	0	8.309149867
1003	Plumptre et al. 2014	Efficiently targeting resources to deter illegal activities in protected areas	NA	66	2014	Uganda	east	0.484	NA	Mammal spp	mammal	mammal	Mgahinga Gorilla National Park	Mgahinga Gorilla	II	high	East Africa	poaching	conservation	Africa	ecosystem	Combined	Response	Patrol	offtakepoplN	S	UGA	0	8.309149867
1005	Plumptre et al. 2014	Efficiently targeting resources to deter illegal activities in protected areas	NA	66	2014	Uganda	east	0.484	NA	Mammal spp	mammal	mammal	Queen Elizabeth National Park	Queen Elizabeth	II	high	East Africa	poaching	conservation	Africa	ecosystem	Combined	Response	Patrol	offtakepoplN	S	UGA	0	8.309149867
1007	Plumptre et al. 2014	Efficiently targeting resources to deter illegal activities in protected areas	NA	66	2014	Uganda	east	0.484	NA	Mammal spp	mammal	mammal	Rwenzori Forest Reserve	Rwenzori Mountains	IV	medium	East Africa	poaching	conservation	Africa	ecosystem	Combined	Response	Patrol	offtakepoplN	NS	UGA	0	8.309149867
1009	Plumptre et al. 2014	Efficiently targeting resources to deter illegal activities in protected areas	NA	66	2014	Uganda	east	0.484	NA	Mammal spp	mammal	mammal	Rwenzori Mountains National Park	Rwenzori Mountains	II	high	East Africa	poaching	conservation	Africa	ecosystem	Combined	Response	Patrol	offtakepoplN	S	UGA	0	8.309149867
1011	Plumptre et al. 2014	Efficiently targeting resources to deter illegal activities in protected areas	NA	66	2014	Uganda	east	0.484	NA	Mammal spp	mammal	mammal	Semuliki National Park	Semuliki	II	high	East Africa	poaching	conservation	Africa	ecosystem	Combined	Response	Patrol	offtakepoplN	S	UGA	0	8.309149867
1013	Plumptre et al. 2014	Efficiently targeting resources to deter illegal activities in protected areas	NA	66	2014	CongoDRC	east	0.338	NA	Mammal spp	mammal	mammal	Virunga National Park	Virunga	II	high	East Africa	poaching	conservation	Africa	ecosystem	Combined	Response	Patrol	offtakepoplN	S	COD	0	2.544031311
1015	Plumptre et al. 2014	Efficiently targeting resources to deter illegal activities in protected areas	NA	66	2014	Rwanda	east	0.506	NA	Mammal spp	mammal	mammal	Volcans National Park	Parc national des Volcans	II	high	East Africa	poaching	conservation	Africa	ecosystem	Combined	Response	Patrol	offtakepoplN	S	RWA	-1.791044776	-0.35134507
1016	Booth & Dunham 2014	Elephant poaching in Niassa Reserve, Mozambique: population impact revealed by combined	0	67	2014	Mozambique	south	0.393	3824.54	Loxodonta africana	mammal	mammal	Niassa Game Reserve	Niassa	II	high	Southern Africa	poaching	Impact	Africa	ecosystem	commercial	State	Other	offtakepoplN	S	MOZ	0	2.251791198
1017	Ferreira et al. 2014	Management strategies to curb rhino poaching: Alternative options using a cost-benefit approach	1	68	2014	South Africa	south	0.658	995.9405	Diceros bicornis	mammal	mammal	none Conservation Area	NA	VI	medium	Southern Africa	poaching	Management	Africa	landscape	commercial	Response	Other	other	NS	ZAF	0	-0.785796246
1018	Ferreira et al. 2014	Management strategies to curb rhino poaching: Alternative options using a cost-benefit approach	0	68	2014	South Africa	south	0.658	995.9405	Diceros bicornis	mammal	mammal	none Conservation Area	NA	VI	medium	Southern Africa	poaching	conservation	Africa	ecosystem	not stated	Response	Patrol	other	NS	ZAF	0	-0.785796246
1019	Kimanzi et al. 2014	Habitat suitability modelling and implications for management of roan antelopes in Kenya	1	69	2014	Kenya	east	0.535	264.174	Hipotragus equinus	mammal	mammal	Ruma National Park	Ruma	II	high	East Africa	poaching	conservation	Africa	local	subsistence	Pressure	Patrol	offtakeN	S	KEN	0	2.363663308
1020	Steinmetz et al. 2014	Can community outreach alleviate poaching pressure and recover wildlife in South-East Asian protected areas	NA	70	2014	Thailand	NA	0.722	17.61159	Muntiacus muntjak	mammal	mammal	Kuiburi National Park	Kuiburi	II	high	Southeastern Asia	poaching	conservation	Asia	local	Combined	Response	Interv-anicount	offtakepoplN	S	THA	0	13.06571209
1021	Steinmetz et al. 2014	Can community outreach alleviate poaching pressure and recover wildlife in South-East Asian protected areas	NA	70	2014	Thailand	NA	0.722	21.99999	Muntiacus feae	mammal	mammal	Kuiburi National Park	Kuiburi	II	high	Southeastern Asia	poaching	conservation	Asia	local	Combined	Response	Interv-anicount	offtakepoplN	S	THA	0	13.06571209
1022	Steinmetz et al. 2014	Can community outreach alleviate poaching pressure and recover wildlife in South-East Asian protected areas	NA	70	2014	Thailand	NA	0.722	177.5229	Rusa unicolor	mammal	mammal	Kuiburi National Park	Kuiburi	II	high	Southeastern Asia	poaching	conservation	Asia	local	Combined	Response	Interv-anicount	offtakepoplN	S	THA	0	13.06571209
1023	Steinmetz et al. 2014	Can community outreach alleviate poaching pressure and recover wildlife in South-East Asian protected areas	NA	70	2014	Thailand	NA	0.722	84.47154	Sus scrofa	mammal	mammal	Kuiburi National Park	Kuiburi	II	high	Southeastern Asia	poaching	conservation	Asia	local	Combined	Response	Interv-anicount	offtakepoplN	S	THA	0	13.06571209
1024	Steinmetz et al. 2014	Can community outreach alleviate poaching pressure and recover wildlife in South-East Asian protected areas	NA	70	2014	Thailand	NA	0.722	825	Bos gaurus	mammal	mammal	Kuiburi National Park	Kuiburi	II	high	Southeastern Asia	poaching	conservation	Asia	local	Combined	Response	Interv-anicount	offtakepoplN	S	THA	0	13.06571209
1025	Steinmetz et al. 2014	Can community outreach alleviate poaching pressure and recover wildlife in South-East Asian protected areas	NA	70	2014	Thailand	NA	0.722	8	Hystrix brachyura	mammal	mammal	Kuiburi National Park	Kuiburi	II	high	Southeastern Asia	poaching	conservation	Asia	local	Combined	Response	Interv-anicount	offtakepoplN	S	THA	0	13.06571209
1047	Wilfred & MacColl 2014	The pattern of poaching signs in Ugalla Game Reserve, western Tanzania	NA	71	2014	Tanzania	east	0.488	NA	mammal spp	mammal	mammal	Ugalla Game Reserve	UgallaG.R.N	IV	medium	East Africa	poaching	Impact	Africa	local	Combined	Pressure	Animal count	offtakeN	NS	TZA	0	12.7701934
1049	Vinks et al 2020	Testing the effects of anthropogenic pressures on a diverse African herbivore community	1	72	2020	Zambia	south	0.591	198.6197	Connochaetes taurinus	mammal	mammal	Kafue National Park	Kafue	II	high	Southern Africa	poaching	Impact	Africa	local	commercial	Pressure	Animal count	poplN	S	ZMB	0	1.060009
1050	Vinks et al 2020	Testing the effects of anthropogenic pressures on a diverse African herbivore community	1	72	2020	Zambia	south	0.591	400	Equus quagga	mammal	mammal	Kafue National Park	Kafue	II	high	Southern Africa	poaching	Impact	Africa	local	commercial	Pressure	Animal count	poplN	S	ZMB	0	1.060009
1051	Vinks et al 2020	Testing the effects of anthropogenic pressures on a diverse African herbivore community	1	72	2020	Zambia	south	0.591	160.9379	Alcelaphus buselaphus	mammal	mammal	Kafue National Park	Kafue	II	high	Southern Africa	poaching	Impact	Africa	local	commercial	Pressure	Animal count	poplN	S	ZMB	0	1.060009
1052	Vinks et al 2020	Testing the effects of anthropogenic pressures on a diverse African herbivore community	1	72	2020	Zambia	south	0.591	204.3935	Kobus ellipsiprymnus	mammal	mammal	Kafue National Park	Kafue	II	high	Southern Africa	poaching	Impact	Africa	local	commercial	Pressure	Animal count	poplN	S	ZMB	0	1.060009
1053	Vinks et al 2020	Testing the effects of anthropogenic pressures on a diverse African herbivore community	0	72	2020	Zambia	south	0.591	52.59169	Aepyceros melampus	mammal	mammal	Kafue National Park	Kafue	II	high	Southern Africa	poaching	Impact	Africa	local	commercial	Pressure	Animal count	poplN	S	ZMB	0	1.060009
1054	Vinks et al 2020	Testing the effects of anthropogenic pressures on a diverse African herbivore community	0	72	2020	Zambia	south	0.591	75	Kobus vardonii	mammal	mammal	Kafue National Park	Kafue	II	high	Southern Africa	poaching	Impact	Africa	local	commercial	Pressure	Animal count	poplN	S	ZMB	0	1.060009
1055	Vinks et al 2020	Testing the effects of anthropogenic pressures on a diverse African herbivore community	0	72	2020	Zambia	south	0.591	82.49999	Phacochoerus africanus	mammal	mammal	Kafue National Park	Kafue	II	high	Southern Africa	poaching	Impact	Africa	local	commercial	Pressure	Animal count	poplN	S	ZMB	0	1.060009
1056	Romero-Muñoz et al 2018	Habitat loss and overhunting synergistically drive the	1	73	2018	Bolivia	NA	0.703	100	Panthera onca	mammal	mammal	Kaa-iya del Gran Chaco National Park	KaaiyadelGranChaco	II	high	Southern Africa	poaching	Impact	South America	landscape	not stated	Pressure	Animal count	offtakepoplN	S	BOL	0.063726401	0.5289394
1057	Romero-Muñoz et al 2018	extirpation of jaguars from the Gran Chaco	1	73	2018	Paraguay	NA	0.724	100	Panthera onca	mammal	mammal	Médanos del Chaco National Park	MedanosdelChaco	V	low	Southern Africa	poaching	Impact	South America	landscape	not stated	Pressure	Animal count	offtakepoplN	NS	PRY	0	4.153033
1058	Romero-Muñoz et al 2018	extirpation of jaguars from the Gran Chaco	1	73	2018	Argentina	NA	0.83	100	Panthera onca	mammal	mammal	Chaco National Park	Chaco	II	high	Southern Africa	poaching	Impact	South America	landscape	not stated	Pressure	Animal count	offtakepoplN	S	ARG	0	2.775616
1059	Romero-Muñoz et al 2018	extirpation of jaguars from the Gran Chaco	1	73	2018	Paraguay	NA	0.724	100	Panthera onca	mammal	mammal	Gran Chaco Biosphere reserve	GranChaco	II	high	Southern Africa	poaching	Impact	South America	landscape	not stated	Pressure	Animal count	offtakepoplN	S	PRY	0	4.153033
1060	Hema et al 2017	Population dynamics of medium and large mammals in a West African gallery forest area and the potential effects of poaching	1	74	2017	Burkina Faso	west	0.429	17.72856	Papio anubis	mammal	mammal	La Forêt Classée et Réserve Partielle de Faune Comoé-Léraba	LaForÃtClassÃeetRÃservePartielledeFauneComoÃLÃraba	V	low	West Africa	poaching	Impact	Africa	local	not stated	Pressure	Animal count	poplN	NS	BFA	0	4.861111
1061	Hema et al 2017	Population dynamics of medium and large mammals in a West African gallery forest area and the potential effects of poaching	1	74	2017	Burkina Faso	west	0.429	82.49999	Phacochoerus africanus	mammal	mammal	La Forêt Classée et Réserve Partielle de Faune Comoé-Léraba	LaForÃtClassÃeetRÃservePartielledeFauneComoÃLÃraba	V	low	West Africa	poaching	Impact	Africa	local	not stated	Pressure	Animal count	poplN	NS	BFA	0	4.861111
1062	Hema et al 2017	Population dynamics of medium and large mammals in a West African gallery forest area and the potential effects of poaching	1	74	2017	Burkina Faso	west	0.429	160.9379	Alcelaphus buselaphus	mammal	mammal	La Forêt Classée et Réserve Partielle de Faune Comoé-Léraba	LaForÃtClassÃeetRÃservePartielledeFauneComoÃLÃraba	V	low	West Africa	poaching	Impact	Africa	local	not stated	Pressure	Animal count	poplN	NS	BFA	0	4.861111
1063	Hema et al 2017	Population dynamics of medium and large mammals in a West African gallery forest area and the potential effects of poaching	1	74	2017	Burkina Faso	west	0.429	43.25039	Tragelaphus scriptus	mammal	mammal	La Forêt Classée et Réserve Partielle de Faune Comoé-Léraba	LaForÃtClassÃeetRÃservePartielledeFauneComoÃLÃraba	V	low	West Africa	poaching	Impact	Africa	local	not stated	Pressure	Animal count	poplN	NS	BFA	0	4.861111
1064	Hema et al 2017	Population dynamics of medium and large mammals in a West African gallery forest area and the potential effects of poaching	1	74	2017	Burkina Faso	west	0.429	7.9663	Erythrocebus patas	mammal	mammal	La Forêt Classée et Réserve Partielle de Faune Comoé-Léraba	LaForÃtClassÃeetRÃservePartielledeFauneComoÃLÃraba	V	low	West Africa	poaching	Impact	Africa	local	not stated	Pressure	Animal count	poplN	NS	BFA	0	4.861111
1065	Hema et al 2017	Population dynamics of medium and large mammals in a West African gallery forest area and the potential effects of poaching	1	74	2017	Burkina Faso	west	0.429	204.3935	Kobus ellipsiprymnus	mammal	mammal	La Forêt Classée et Réserve Partielle de Faune Comoé-Léraba	LaForÃtClassÃeetRÃservePartielledeFauneComoÃLÃraba	V	low	West Africa	poaching	Impact	Africa	local	not stated	Pressure	Animal count	poplN	NS	BFA	0	4.861111
1066	Hema et al 2017	Population dynamics of medium and large mammals in a West African gallery forest area and the potential effects of poaching	1	74	2017	Burkina Faso	west	0.429	80.03521	Kobus kob	mammal	mammal	La Forêt Classée et Réserve Partielle de Faune Comoé-Léraba	LaForÃtClassÃeetRÃservePartielledeFauneComoÃLÃraba	V	low	West Africa	poaching	Impact	Africa	local	not stated	Pressure	Animal count	poplN	NS	BFA	0	4.861111
1067	Hema et al 2017	Population dynamics of medium and large mammals in a West African gallery forest area and the potential effects of poaching	NA	74	2017	Burkina Faso	west	0.429	17.18609	Ourebia ourebi	mammal	mammal	La Forêt Classée et Réserve Partielle de Faune Comoé-Léraba	LaForÃtClassÃeetRÃservePartielledeFauneComoÃLÃraba	V	low	West Africa	poaching	Impact	Africa	local	not stated	Pressure	Animal count	poplN	NS	BFA	0	4.861111
1068	Hema et al 2017	Population dynamics of medium and large mammals in a West African gallery forest area and the potential effects of poaching	NA	74	2017	Burkina Faso	west	0.429	12.11457	Cephalophus rufilatus	mammal	mammal	La Forêt Classée et Réserve Partielle de Faune Comoé-Léraba	LaForÃtClassÃeetRÃservePartielledeFauneComoÃLÃraba	V	low	West Africa	poaching	Impact	Africa	local	not stated	Pressure	Animal count	poplN	NS	BFA	0	4.861111
1069	Hema et al 2017	Population dynamics of medium and large mammals in a West African gallery forest area and the potential effects of poaching	0	74	2017	Burkina Faso	west	0.429	7.29307	Chlorocebus tantalus	mammal	mammal	La Forêt Classée et Réserve Partielle de Faune Comoé-Léraba	LaForÃtClassÃeetRÃservePartielledeFauneComoÃLÃraba	V	low	West Africa	poaching	Impact	Africa	local	not stated	Pressure	Animal count	poplN	NS	BFA	0	4.861111
1070	Hema et al 2017	Population dynamics of medium and large mammals in a West African gallery forest area and the potential effects of poaching	0	74	2017	Burkina Faso	west	0.429	264.174	Hippotragus equinus	mammal	mammal	La Forêt Classée et Réserve Partielle de Faune Comoé-Léraba	LaForÃtClassÃeetRÃservePartielledeFauneComoÃLÃraba	V	low	West Africa	poaching	Impact	Africa	local	not stated	Pressure	Animal count	poplN	NS	BFA	0	4.861111
1071	Hema et al 2017	Population dynamics of medium and large mammals in a West African gallery forest area and the potential effects of poaching	1	74	2017	Burkina Faso	west	0.429	15.63915	Sylvicapra grimmia	mammal	mammal	La Forêt Classée et Réserve Partielle de Faune Comoé-Léraba	LaForÃtClassÃeetRÃservePartielledeFauneComoÃLÃraba	V	low	West Africa	poaching	Impact	Africa	local	not stated	Pressure	Animal count	poplN	NS	BFA	0	4.861111
1072	Hema et al 2017	Population dynamics of medium and large mammals in a West African gallery forest area and the potential effects of poaching	0	74	2017	Burkina Faso	west	0.429	3.69599	Chlorocebus aethiops	mammal	mammal	La Forêt Classée et Réserve Partielle de Faune Comoé-Léraba	LaForÃtClassÃeetRÃservePartielledeFauneComoÃLÃraba	V	low	West Africa	poaching	Impact	Africa	local	not stated	Pressure	Animal count	poplN	NS	BFA	0	4.861111
1073	Hema et al 2017	Population dynamics of medium and large mammals in a West African gallery forest area and the potential effects of poaching	NA	74	2017	Burkina Faso	west	0.429	43.28895	Redunca redunca	mammal	mammal	La Forêt Classée et Réserve Partielle de Faune Comoé-Léraba	LaForÃtClassÃeetRÃservePartielledeFauneComoÃLÃraba	V	low	West Africa	poaching	Impact	Africa	local	not stated	Pressure	Animal count	poplN	NS	BFA	0	4.861111
1074	Hema et al 2017	Population dynamics of medium and large mammals in a West African gallery forest area and the potential effects of poaching	NA	74	2017	Burkina Faso	west	0.429	592.666	Syncerus caffer	mammal	mammal	La Forêt Classée et Réserve Partielle de Faune Comoé-Léraba	LaForÃtClassÃeetRÃservePartielledeFauneComoÃLÃraba	V	low	West Africa	poaching	Impact	Africa	local	not stated	Pressure	Animal count	poplN	NS	BFA	0	4.861111
1075	Fischer & Linsenmair 2001	Decreases in ungulate population	1	75	2001	Ivory Coast	west	0.407	160.9379	Alcelaphus buselaphus	mammal	mammal	Comoe National Park	ComoeNationalPark	II	high	West Africa	poaching	Impact	Africa	local	not stated	Pressure	Animal count	poplN	S	CIV	0	3.430079156
1076	Fischer & Linsenmair 2001	Decreases in ungulate population	1	75	2001	Ivory Coast	west	0.407	80.03521	Kobus kob kob	mammal	mammal	Comoe National Park	ComoeNationalPark	II	high	West Africa	poaching	Impact	Africa	local	not stated	Pressure	Animal count	poplN	S	CIV	0	3.430079156
1077	Fischer & Linsenmair 2001	Decreases in ungulate population	1	75	2001	Ivory Coast	west	0.407	204.3935	Kobus ellipsiprymnus	mammal	mammal	Comoe National Park	ComoeNationalPark	II	high	West Africa	poaching	Impact	Africa	local	not stated	Pressure	Animal count	poplN	S	CIV	0	3.430079156
1078	Fischer & Linsenmair 2001	Decreases in ungulate population	1	75	2001	Ivory Coast	west	0.407	15.63915	Sylvicapra grimmia	mammal	mammal	Comoe National Park	ComoeNationalPark	II	high	West Africa	poaching	Impact	Africa	local	not stated	Pressure	Animal count	poplN	S	CIV	0	3.430079156
1079	Fischer & Linsenmair 2001	Decreases in ungulate population	1	75	2001	Ivory Coast	west	0.407	17.18609	Ourebia ourebi	mammal	mammal	Comoe National Park	ComoeNationalPark	II	high	West Africa	poaching	Impact	Africa	local	not stated	Pressure	Animal count	poplN	S	CIV	0	3.430079156
1080	Fischer & Linsenmair 2001	Decreases in ungulate population	1	75	2001	Ivory Coast	west	0.407	82.49999	Phacochoerus africanus	mammal	mammal	Comoe National Park	ComoeNationalPark	II	high	West Africa	poaching	Impact	Africa	local	not stated	Pressure	Animal count	poplN	S	CIV	0	3.430079156
1081	Fischer & Linsenmair 2001	Decreases in ungulate population	1	75	2001	Ivory Coast	west	0.407	12.11457	Cephalophus rufilatus	mammal	mammal	Comoe National Park	ComoeNationalPark	II	high	West Africa	poaching	Impact	Africa	local	not stated	Pressure	Animal count	poplN	S	CIV	0	3.430079156
1082	Fischer & Linsenmair 2001	Decreases in ungulate population	0	75	2001	Ivory Coast	west	0.407	592.666	Syncerus caffer	mammal	mammal	Comoe National Park	ComoeNationalPark	II	high	West Africa	poaching	Impact	Africa	local	not stated	Pressure	Animal count	poplN	S	CIV	0	3.430079156
1083	Fischer & Linsenmair 2001	Decreases in ungulate population	1	75	2001	Ivory Coast	west	0.407	264.174	Hippotragus equinus	mammal	mammal	Comoe National Park	ComoeNationalPark	II	high	West Africa	poaching	Impact	Africa	local	not stated	Pressure	Animal count	poplN	S	CIV	0	3.430079156
1084	Fischer & Linsenmair 2001	Decreases in ungulate population	1	75	2001	Ivory Coast	west	0.407	43.25039	Tragelaphus scriptus	mammal	mammal	Comoe National Park	ComoeNationalPark	II	high	West Africa	poaching	Impact	Africa	local	not stated	Pressure	Animal count	poplN	S	CIV	0	3.430079156
1085	Fischer & Linsenmair 2001	Decreases in ungulate population	1	75	2001	Ivory Coast	west	0.407	17.07	Cephalophus maxwelli	mammal	mammal	Comoe National Park	ComoeNationalPark	II	high	West Africa	poaching	Impact	Africa	local	not stated	Pressure	Animal count	poplN	S	CIV	0	3.430079156
1086	Loginov & Loginova 2017	The snow leopard: the elusive ghost, but not yet lost	1	76	2017	Kazakhstan	NA	0.813	42.2	Panthera uncia	mammal	mammal	Aksu-Dzhabagly State Nature Reserce	AksuDzhabagly	Ia	high	Central Asia	poaching	Impact	Asia	landscape	not stated	Pressure	Animal count	poplN	S	KAZ	0	1.89484
1087	Loginov & Loginova 2017	The snow leopard: the elusive ghost, but not yet lost	1	76	2017	Kyrgyzstan	NA	0.671	42.2	Panthera uncia	mammal	mammal	Besh-Aral State Nature Reserve	BeshAral	II	high	Central Asia	poaching	Impact	Asia	landscape	not stated	Pressure	Animal count	poplN	S	KGZ	-0.151558208	-0.9911346
1088	Loginov & Loginova 2017	The snow leopard: the elusive ghost, but not yet lost	1	76	2017	Kyrgyzstan	NA	0.671	42.2	Panthera uncia	mammal	mammal	Ala Archa state Nature Reserve	AlaArcha	Ia	high	East Africa	poaching	Impact	Europe	landscape	not stated	State	Animal count	poplN	S	KGZ	-0.151558208	-0.9911346
1089	Loginov & Loginova 2017	The snow leopard: the elusive ghost, but not yet lost	1	76	2017	Kyrgyzstan	NA	0.671	42.2	Panthera uncia	mammal	mammal	Kara-Shoro Nature Park	KaraShoro	Ia	high	Central Asia	poaching	Impact	Asia	landscape	not stated	Pressure	Animal count	poplN	S	KGZ	-0.151558208	-0.9911346
1090	Loginov & Loginova 2017	The snow leopard: the elusive ghost, but not yet lost	1	76	2017	Kyrgyzstan	NA	0.671	42.2	Panthera uncia	mammal	mammal	Karatal-Zhapyrk state Nature Reserve	KaratalZhapyrkNR	II	high	Central Asia	poaching	Impact	Asia	landscape	not stated	Pressure	Animal count	poplN	S	KGZ	-0.151558208	-0.9911346
1091	Loginov & Loginova 2017	The snow leopard: the elusive ghost, but not yet lost	1	76	2017	Kyrgyzstan	NA	0.671	42.2	Panthera uncia	mammal	mammal	Naryn state Nature Reserve	Naryn	Ia	high	Central Asia	poaching	Impact	Asia	landscape	not stated	Pressure	Animal count	poplN	S	KGZ	-0.151558208	-0.9911346
1092	Loginov & Loginova 2017	The snow leopard: the elusive ghost, but not yet lost	0	76	2017	Tajikistan	NA	0.651	42.2	Panthera uncia	mammal	mammal	Tajik National Park	TajikNationalParkMountainsofthePamirs	IV	medium	Central Asia	poaching	Impact	Asia	landscape	not stated	Pressure	Animal count	poplN	NS	TJK	0	0.3068116
1093	Loginov & Loginova 2017	The snow leopard: the elusive ghost, but not yet lost	0	76	2017	Tajikistan	NA	0.651	42.2	Panthera uncia	mammal	mammal	Sarikhosor natural park	Sarikhosornaturalpark	IV	medium	Central Asia	poaching	Impact	Asia	landscape	not stated	Pressure	Animal count	poplN	NS	TJK	0	0.3068116
1094	Loginov & Loginova 2017	The snow leopard: the elusive ghost, but not yet lost	0	76	2017	Russia	NA	0.822	42.2	Panthera uncia	mammal	mammal	Sayano-Shushensky	SayanoShushensky	Ia	high	Eastern Europe	poaching	Impact	Europe	landscape	not stated	Pressure	Animal count	poplN	S	RUS	0	0.1370994
1095	Loginov & Loginova 2017	The snow leopard: the elusive ghost, but not yet lost	0	76	2017	Russia	NA	0.822	42.2	Panthera uncia	mammal	mammal	Altaisky	Altaisky	V	low	Central Asia	poaching	Impact	Asia	landscape	not stated	Pressure	Animal count	poplN	NS	RUS	0	0.1370994
1096	Mugume et al. 2015	How do human activities influence the status and distribution of terrestrial mammals in forest reserves?	NA	77	2015	Uganda	east	0.515	56.1752	Orycteropus afer	mammal	mammal	Buhungiro	Buhungiro	V	low	East Africa	poaching	Impact	Asia	landscape	not stated	State	Animal count	poplN	NS	UGA	0	8.309149867
1097	Mugume et al. 2015	How do human activities influence the status and distribution of terrestrial mammals in forest reserves?	NA	77	2015	Uganda	east	0.515	9	Erethizon dorsatum	mammal	mammal	Buhungiro	Buhungiro	IV	medium	East Africa	poaching	Impact	Africa	landscape	not stated	State	Animal count	poplN	NS	UGA	0	8.309149867
1098	Mugume et al. 2015	How do human activities influence the status and distribution of terrestrial mammals in forest reserves?	0	77	2015	Uganda	east	0.515	69.06379	Potamochoerus larvatus	mammal	mammal	Buhungiro	Buhungiro	IV	medium	East Africa	poaching	Impact	Africa	landscape	not stated	State	Animal count	poplN	NS	UGA	0	8.309149867
1099	Mugume et al. 2015	How do human activities influence the status and distribution of terrestrial mammals in forest reserves?	1	77	2015	Uganda	east	0.515	12.72451	Cephalophus natalensis	mammal	mammal	Buhungiro	Buhungiro	IV	medium	East Africa	poaching	Impact	Africa	landscape	not stated	State	Animal count	poplN	NS	UGA	0	8.309149867
1100	Mugume et al. 2015	How do human activities influence the status and distribution of terrestrial mammals in forest reserves?	1	77	2015	Uganda	east	0.515	4.89605	Philantomba monticola	mammal	mammal	Buhungiro	Buhungiro	IV	medium	East Africa	poaching	Impact	Africa	landscape	not stated	State	Animal count	poplN	NS	UGA	0	8.309149867
1101	Mugume et al. 2015	How do human activities influence the status and distribution of terrestrial mammals in forest reserves?	NA	77	2015	Uganda	east	0.515	56.1752	Orycteropus afer	mammal	mammal	Itwara	Itwara	IV	medium	East Africa	poaching	Impact	Africa	landscape	not stated	State	Animal count	poplN	NS	UGA	0	8.309149867
1102	Mugume et al. 2015	How do human activities influence the status and distribution of terrestrial mammals in forest reserves?	1	77	2015	Uganda	east	0.515	32.9997	Manis gigantea	mammal	mammal	Itwara	Itwara	II	high	East Africa	poaching	Impact	Asia	landscape	not stated	State	Animal count	poplN	S	UGA	0	8.309149867
1103	Mugume et al. 2015	How do human activities influence the status and distribution of terrestrial mammals in forest reserves?	1	77	2015	Uganda	east	0.515	43.25039	Tragelaphus scriptus	mammal	mammal	Itwara	Itwara	IV	medium	East Africa	poaching	Impact	Africa	landscape	not stated	State	Animal count	poplN	NS	UGA	0	8.309149867
1104	Mugume et al. 2015	How do human activities influence the status and distribution of terrestrial mammals in forest reserves?	NA	77	2015	Uganda	east	0.515	17.72856	Papio anubis	mammal	mammal	Itwara	Itwara	IV	medium	East Africa	poaching	Impact	Africa	landscape	not stated	State	Animal count	poplN	NS	UGA	0	8.309149867
1105	Mugume et al. 2015	How do human activities influence the status and distribution of terrestrial mammals in forest reserves?	1	77	2015	Uganda	east	0.515	198.1305	Hylochoerus meinertzhageni	mammal	mammal	Itwara	Itwara	IV	medium	East Africa	poaching	Impact	Africa	landscape	not stated	State	Animal count	poplN	NS	UGA	0	8.309149867
1106	Mugume et al. 2015	How do human activities influence the status and distribution of terrestrial mammals in forest reserves?	NA	77	2015	Uganda	east	0.515	9	Erethizon dorsatum	mammal	mammal	Itwara	Itwara	IV	medium	East Africa	poaching	Impact	Africa	landscape	not stated	State	Animal count	poplN	NS	UGA	0	8.309149867
1107	Mugume et al. 2015	How do human activities influence the status and distribution of terrestrial mammals in forest reserves?	1	77	2015	Uganda	east	0.515	12.72451	Cephalophus natalensis	mammal	mammal	Itwara	Itwara	IV	medium	East Africa	poaching	Impact	Africa	landscape	not stated	State	Animal count	poplN	NS	UGA	0	8.309149867
1108	Mugume et al. 2015	How do human activities influence the status and distribution of terrestrial mammals in forest reserves?	0	77	2015	Uganda	east	0.515	69.06379	Potamochoerus larvatus	mammal	mammal	Itwara	Itwara	IV	medium	East Africa	poaching	Impact	Africa	landscape	not stated	State	Animal count	poplN	NS	UGA	0	8.309149867
1109	Irshad et al 2015	Distribution, abundance and diet of the Indian pangolin	1	78	2015	Pakistan	NA	0.55	8.45733	Manis crassicaudata	mammal	mammal	Kala Chitta Game Reserve	KalaChitta	IV	medium	East Africa	poaching	Impact	Africa	landscape	not stated	State	Animal count	poplN	NS	PAK	-0.137923425	0.658974003
1110	Irshad et al 2015	Distribution, abundance and diet of the Indian pangolin	1	78	2015	Pakistan	NA	0.55	8.45733	Manis crassicaudata	mammal	mammal	Chinji National Park	Chinji	IV	medium	East Africa	poaching	Impact	Africa	landscape	not stated	State	Animal count	poplN	NS	PAK	-0.137923425	0.658974003
1111	Irshad et al 2015	Distribution, abundance and diet of the Indian pangolin	1	78	2015	Pakistan	NA	0.55	8.45733	Manis crassicaudata	mammal	mammal	Margalla Hills National Park	MargallaHills	IV	medium	East Africa	poaching	Impact	Asia	landscape	not stated	State	Animal count	poplN	NS	PAK	-0.137923425	0.658974003
1112	Irshad et al 2015	Distribution, abundance and diet of the Indian pangolin	1	78	2015	Pakistan	NA	0.55	8.45733	Manis crassicaudata	mammal	mammal	Ayubia National Park	Ayubia	V	low	East Africa	poaching	Impact	Asia	landscape	not stated	State	Animal count	poplN	NS	PAK	-0.137923425	0.658974003
1113	Ghoddousi et al. 2017	The decline of ungulate populations in Iranian protected areas	1	79	2017	Iran	NA	0.799	30	Capra aegagrus	mammal	mammal	Golestan (Mohammad Reza Shah)	GolestanMohammadRezaShah	II	high	Central Asia	poaching	conservation	Asia	local	Combined	State	Animal count	poplN	S	IRN	0	-1.165304
1114	Ghoddousi et al. 2017	The decline of ungulate populations in Iranian protected areas	1	79	2017	Iran	NA	0.799	300	Cervus elaphus	mammal	mammal	Golestan (Mohammad Reza Shah)	GolestanMohammadRezaShah	II	high	Central Asia	poaching	conservation	Asia	local	Combined	State	Animal count	poplN	S	IRN	0	-1.165304
1115	Ghoddousi et al. 2017	The decline of ungulate populations in Iranian protected areas	1	79	2017	Iran	NA	0.799	48.125	Ovis vignei	mammal	mammal	Golestan (Mohammad Reza Shah)	GolestanMohammadRezaShah	II	high	Central Asia	poaching	conservation	Asia	local	Combined	State	Animal count	poplN	S	IRN	0	-1.165304
1116	Ghoddousi et al. 2017	The decline of ungulate populations in Iranian protected areas	0	79	2017	Iran	NA	0.799	84.47154	Sus scrofa	mammal	mammal	Golestan (Mohammad Reza Shah)	GolestanMohammadRezaShah	II	high	Central Asia	poaching	conservation	Asia	local	Combined	State	Animal count	poplN	S	IRN	0	-1.165304
1117	Castilho et al. 2019	Hunting of mammal species in protected areas of the southern Bahian Atlantic Forest, Brazil	1	80	2017	Brazil	NA	0.76	207.5	Tapirus terrestris	mammal	mammal	Parque Nacional Da Serra Das Lontras	ParqueNacionalDaSerraDasLontras	II	high	Eastern South America	poaching	Impact	South America	landscape	subsistence	Pressure	Interviews	offtakeN	S	BRA	-0.189029263	1.287607
1118	Castilho et al. 2019	Hunting of mammal species in protected areas of the southern Bahian Atlantic Forest, Brazil	1	80	2017	Brazil	NA	0.76	32.23	Tayassu pecari	mammal	mammal	Parque Nacional Da Serra Das Lontras	ParqueNacionalDaSerraDasLontras	II	high	Eastern South America	poaching	Impact	South America	landscape	subsistence	Pressure	Interviews	offtakeN	S	BRA	-0.189029263	1.287607
1119	Castilho et al. 2019	Hunting of mammal species in protected areas of the southern Bahian Atlantic Forest, Brazil	1	80	2017	Brazil	NA	0.76	13.5	Brachyteles hypoxanthus	mammal	mammal	Parque Nacional Da Serra Das Lontras	ParqueNacionalDaSerraDasLontras	II	high	Eastern South America	poaching	Impact	South America	landscape	subsistence	Pressure	Interviews	offtakeN	S	BRA	-0.189029263	1.287607
1120	Castilho et al. 2019	Hunting of mammal species in protected areas of the southern Bahian Atlantic Forest, Brazil	1	80	2017	Brazil	NA	0.76	45.36	Priodontes maximus	mammal	mammal	Parque Nacional Da Serra Das Lontras	ParqueNacionalDaSerraDasLontras	II	high	Eastern South America	poaching	Impact	South America	landscape	subsistence	Pressure	Interviews	offtakeN	S	BRA	-0.189029263	1.287607
1121	Castilho et al. 2019	Hunting of mammal species in protected areas of the southern Bahian Atlantic Forest, Brazil	1	80	2017	Brazil	NA	0.76	16.63	Mazama gouazoubira	mammal	mammal	Parque Nacional Da Serra Das Lontras	ParqueNacionalDaSerraDasLontras	II	high	Eastern South America	poaching	Impact	South America	landscape	subsistence	Pressure	Interviews	offtakeN	S	BRA	-0.189029263	1.287607
1122	Castilho et al. 2019	Hunting of mammal species in protected areas of the southern Bahian Atlantic Forest, Brazil	1	80	2017	Brazil	NA	0.76	2.5	Dasyprocta leporina	mammal	mammal	Parque Nacional Da Serra Das Lontras	ParqueNacionalDaSerraDasLontras	II	high	Eastern South America	poaching	Impact	South America	landscape	subsistence	Pressure	Interviews	offtakeN	S	BRA	-0.189029263	1.287607
1123	Castilho et al. 2019	Hunting of mammal species in protected areas of the southern Bahian Atlantic Forest, Brazil	1	80	2017	Brazil	NA	0.76	4.335	Bradypus torquatus	mammal	mammal	Parque Nacional Da Serra Das Lontras	ParqueNacionalDaSerraDasLontras	II	high	Eastern South America	poaching	Impact	South America	landscape	subsistence	Pressure	Interviews	offtakeN	S	BRA	-0.189029263	1.287607
1124	Castilho et al. 2019	Hunting of mammal species in protected areas of the southern Bahian Atlantic Forest, Brazil	1	80	2017	Brazil	NA	0.76	5.52	Tamandua tetradactyla	mammal	mammal	Parque Nacional Da Serra Das Lontras	ParqueNacionalDaSerraDasLontras	II	high	Eastern South America	poaching	Impact	South America	landscape	subsistence	Pressure	Interviews	offtakeN	S	BRA	-0.189029263	1.287607
1125	Castilho et al. 2019	Hunting of mammal species in protected areas of the southern Bahian Atlantic Forest, Brazil	1	80	2017	Brazil	NA	0.76	51.6	Puma concolor	mammal	mammal	Parque Nacional Da Serra Das Lontras	ParqueNacionalDaSerraDasLontras	II	high	Eastern South America	poaching	Impact	South America	landscape	subsistence	Pressure	Interviews	offtakeN	S	BRA	-0.189029263	1.287607
1126	Castilho et al. 2019	Hunting of mammal species in protected areas of the southern Bahian Atlantic Forest, Brazil	1	80	2017	Brazil	NA	0.76	2.125	Potos flavus	mammal	mammal	Parque Nacional Da Serra Das Lontras	ParqueNacionalDaSerraDasLontras	II	high	Eastern South America	poaching	Impact	South America	landscape	subsistence	Pressure	Interviews	offtakeN	S	BRA	-0.189029263	1.287607
1127	Castilho et al. 2019	Hunting of mammal species in protected areas of the southern Bahian Atlantic Forest, Brazil	1	80	2017	Brazil	NA	0.76	2.5	Sapajus xanthosternos	mammal	mammal	Parque Nacional Da Serra Das Lontras	ParqueNacionalDaSerraDasLontras	II	high	Eastern South America	poaching	Impact	South America	landscape	subsistence	Pressure	Interviews	offtakeN	S	BRA	-0.189029263	1.287607
1128	Castilho et al. 2019	Hunting of mammal species in protected areas of the southern Bahian Atlantic Forest, Brazil	1	80	2017	Brazil	NA	0.76	8.17	Cuniculus paca	mammal	mammal	Parque Nacional Da Serra Das Lontras	ParqueNacionalDaSerraDasLontras	II	high	Eastern South America	poaching	Impact	South America	landscape	subsistence	Pressure	Interviews	offtakeN	S	BRA	-0.189029263	1.287607
1129	Castilho et al. 2019	Hunting of mammal species in protected areas of the southern Bahian Atlantic Forest, Brazil	1	80	2017	Brazil	NA	0.76	0.7	Leontopithecus chrysomelas	mammal	mammal	Parque Nacional Da Serra Das Lontras	ParqueNacionalDaSerraDasLontras	II	high	Eastern South America	poaching	Impact	South America	landscape	subsistence	Pressure	Interviews	offtakeN	S	BRA	-0.189029263	1.287607
1130	Castilho et al. 2019	Hunting of mammal species in protected areas of the southern Bahian Atlantic Forest, Brazil	1	80	2017	Brazil	NA	0.76	1.164	Didelphis aurita	mammal	mammal	Parque Nacional Da Serra Das Lontras	ParqueNacionalDaSerraDasLontras	II	high	Eastern South America	poaching	Impact	South America	landscape	subsistence	Pressure	Interviews	offtakeN	S	BRA	-0.189029263	1.287607
1131	Castilho et al. 2019	Hunting of mammal species in protected areas of the southern Bahian Atlantic Forest, Brazil	1	80	2017	Brazil	NA	0.76	0.85	Callicebus melanochir	mammal	mammal	Parque Nacional Da Serra Das Lontras	ParqueNacionalDaSerraDasLontras	II	high	Eastern South America	poaching	Impact	South America	landscape	subsistence	Pressure	Interviews	offtakeN	S	BRA	-0.189029263	1.287607
1132	Castilho et al. 2019	Hunting of mammal species in protected areas of the southern Bahian Atlantic Forest, Brazil	1	80	2017	Brazil	NA	0.76	5.188	Alouatta guariba guariba	mammal	mammal	Parque Nacional Da Serra Das Lontras	ParqueNacionalDaSerraDasLontras	II	high	Eastern South America	poaching	Impact	South America	landscape	subsistence	Pressure	Interviews	offtakeN	S	BRA	-0.189029263	1.287607
1133	Castilho et al. 2019	Hunting of mammal species in protected areas of the southern Bahian Atlantic Forest, Brazil	1	80	2017	Brazil	NA	0.76	0.51899	Callistomys pictus	mammal	mammal	Parque Nacional Da Serra Das Lontras	ParqueNacionalDaSerraDasLontras	II	high	Eastern South America	poaching	Impact	South America	landscape	subsistence	Pressure	Interviews	offtakeN	S	BRA	-0.189029263	1.287607
1134	Castilho et al. 2019	Hunting of mammal species in protected areas of the southern Bahian Atlantic Forest, Brazil	1	80	2017	Brazil	NA	0.76	207.5	Tapirus terrestris	mammal	mammal	Reserva Biológica De Una	ReservaBiolÃ³gicaDeUna	II	high	Eastern South America	poaching	Impact	South America	landscape	subsistence	Pressure	Interviews	offtakeN	S	BRA	-0.189029263	1.287607
1135	Castilho et al. 2019	Hunting of mammal species in protected areas of the southern Bahian Atlantic Forest, Brazil	1	80	2017	Brazil	NA	0.76	32.23	Tayassu pecari	mammal	mammal	Reserva Biológica De Una	ReservaBiolÃ³gicaDeUna	II	high	Eastern South America	poaching	Impact	South America	landscape	subsistence	Pressure	Interviews	offtakeN	S	BRA	-0.189029263	1.287607
1136	Castilho et al. 2019	Hunting of mammal species in protected areas of the southern Bahian Atlantic Forest, Brazil	1	80	2017	Brazil	NA	0.76	13.5	Brachyteles hypoxanthus	mammal	mammal	Reserva Biológica De Una	ReservaBiolÃ³gicaDeUna	II	high	Eastern South America	poaching	Impact	South America	landscape	subsistence	Pressure	Interviews	offtakeN	S	BRA	-0.189029263	1.287607
1137	Castilho et al. 2019	Hunting of mammal species in protected areas of the southern Bahian Atlantic Forest, Brazil	1	80	2017	Brazil	NA	0.76	45.36	Priodontes maximus	mammal	mammal	Reserva Biológica De Una	ReservaBiolÃ³gicaDeUna	II	high	Eastern South America	poaching	Impact	South America	landscape	subsistence	Pressure	Interviews	offtakeN	S	BRA	-0.189029263	1.287607
1138	Castilho et al. 2019	Hunting of mammal species in protected areas of the southern Bahian Atlantic Forest, Brazil	1	80	2017	Brazil	NA	0.76	16.63	Mazama gouazoubira	mammal	mammal	Reserva Biológica De Una	ReservaBiolÃ³gicaDeUna	II	high	Eastern South America	poaching	Impact	South America	landscape	subsistence	Pressure	Interviews	offtakeN	S	BRA	-0.189029263	1.287607
1139	Castilho et al. 2019	Hunting of mammal species in protected areas of the southern Bahian Atlantic Forest, Brazil	1	80	2017	Brazil	NA	0.76	2.5	Dasyprocta leporina	mammal	mammal	Reserva Biológica De Una	ReservaBiolÃ³gicaDeUna	II	high	Eastern South America	poaching	Impact	South America	landscape	subsistence	Pressure	Interviews	offtakeN	S	BRA	-0.189029263	1.287607
1140	Castilho et al. 2019	Hunting of mammal species in protected areas of the southern Bahian Atlantic Forest, Brazil	1	80	2017	Brazil	NA	0.76	4.335	Bradypus torquatus	mammal	mammal	Reserva Biológica De Una	ReservaBiolÃ³gicaDeUna	III	medium	Eastern South America	poaching	Impact	South America	landscape	subsistence	Pressure	Interviews	offtakeN	NS	BRA	-0.189029263	1.287607
1141	Castilho et al. 2019	Hunting of mammal species in protected areas of the southern Bahian Atlantic Forest, Brazil	1	80	2017	Brazil	NA	0.76	5.52	Tamandua tetradactyla	mammal	mammal	Reserva Biológica De Una	ReservaBiolÃ³gicaDeUna	III	medium	Eastern South America	poaching	Impact	South America	landscape	subsistence	Pressure	Interviews	offtakeN	NS	BRA	-0.189029263	1.287607
1142	Castilho et al. 2019	Hunting of mammal species in protected areas of the southern Bahian Atlantic Forest, Brazil	1	80	2017	Brazil	NA	0.76	51.6	Puma concolor	mammal	mammal	Reserva Biológica De Una	ReservaBiolÃ³gicaDeUna	III	medium	Eastern South America	poaching	Impact	South America	landscape	subsistence	Pressure	Interviews	offtakeN	NS	BRA	-0.189029263	1.287607
1143	Castilho et al. 2019	Hunting of mammal species in protected areas of the southern Bahian Atlantic Forest, Brazil	1	80	2017	Brazil	NA	0.76	2.125	Potos flavus	mammal	mammal	Reserva Biológica De Una	ReservaBiolÃ³gicaDeUna	III	medium	Eastern South America	poaching	Impact	South America	landscape	subsistence	Pressure	Interviews	offtakeN	NS	BRA	-0.189029263	1.287607
1144	Castilho et al. 2019	Hunting of mammal species in protected areas of the southern Bahian Atlantic Forest, Brazil	1	80	2017	Brazil	NA	0.76	2.5	Sapajus xanthosternos	mammal	mammal	Reserva Biológica De Una	ReservaBiolÃ³gicaDeUna	III	medium	Eastern South America	poaching	Impact	South America	landscape	subsistence	Pressure	Interviews	offtakeN	NS	BRA	-0.189029263	1.287607
1145	Castilho et al. 2019	Hunting of mammal species in protected areas of the southern Bahian Atlantic Forest, Brazil	1	80	2017	Brazil	NA	0.76	8.17	Cuniculus paca	mammal	mammal	Reserva Biológica De Una	ReservaBiolÃ³gicaDeUna	III	medium	Eastern South America	poaching	Impact	South America	landscape	subsistence	Pressure	Interviews	offtakeN	NS	BRA	-0.189029263	1.287607
1146	Castilho et al. 2019	Hunting of mammal species in protected areas of the southern Bahian Atlantic Forest, Brazil	1	80	2017	Brazil	NA	0.76	0.7	Leontopithecus chrysomelas	mammal	mammal	Reserva Biológica De Una	ReservaBiolÃ³gicaDeUna	III	medium	Eastern South America	poaching	Impact	South America	landscape	subsistence	Pressure	Interviews	offtakeN	NS	BRA	-0.189029263	1.287607
1147	Castilho et al. 2019	Hunting of mammal species in protected areas of the southern Bahian Atlantic Forest, Brazil	1	80	2017	Brazil	NA	0.76	1.164	Didelphis aurita	mammal	mammal	Reserva Biológica De Una	ReservaBiolÃ³gicaDeUna	III	medium	Eastern South America	poaching	Impact	South America	landscape	subsistence	Pressure	Interviews	offtakeN	NS	BRA	-0.189029263	1.287607
1148	Castilho et al. 2019	Hunting of mammal species in protected areas of the southern Bahian Atlantic Forest, Brazil	1	80	2017	Brazil	NA	0.76	0.85	Callicebus melanochir	mammal	mammal	Reserva Biológica De Una	ReservaBiolÃ³gicaDeUna	III	medium	Eastern South America	poaching	Impact	South America	landscape	subsistence	Pressure	Interviews	offtakeN	NS	BRA	-0.189029263	1.287607
1149	Castilho et al. 2019	Hunting of mammal species in protected areas of the southern Bahian Atlantic Forest, Brazil	1	80	2017	Brazil	NA	0.76	5.188	Alouatta guariba guariba	mammal	mammal	Reserva Biológica De Una	ReservaBiolÃ³gicaDeUna	III	medium	Eastern South America	poaching	Impact	South America	landscape	subsistence	Pressure	Interviews	offtakeN	NS	BRA	-0.189029263	1.287607
1150	Castilho et al. 2019	Hunting of mammal species in protected areas of the southern Bahian Atlantic Forest, Brazil	1	80	2017	Brazil	NA	0.76	0.51899	Callistomys pictus	mammal	mammal	Reserva Biológica De Una	ReservaBiolÃ³gicaDeUna	III	medium	Eastern South America	poaching	Impact	South America	landscape	subsistence	Pressure	Interviews	offtakeN	NS	BRA	-0.189029263	1.287607
1151	Castilho et al. 2019	Hunting of mammal species in protected areas of the southern Bahian Atlantic Forest, Brazil	1	80	2017	Brazil	NA	0.76	207.5	Tapirus terrestris	mammal	mammal	Refúgio De Vida Silvestre De Una	RefÃgioDeVidaSilvestreDeUna	III	medium	Eastern South America	poaching	Impact	South America	landscape	subsistence	Pressure	Interviews	offtakeN	NS	BRA	-0.189029263	1.287607
1152	Castilho et al. 2019	Hunting of mammal species in protected areas of the southern Bahian Atlantic Forest, Brazil	1	80	2017	Brazil	NA	0.76	32.23	Tayassu pecari	mammal	mammal	Refúgio De Vida Silvestre De Una	RefÃgioDeVidaSilvestreDeUna	III	medium	Eastern South America	poaching	Impact	South America	landscape	subsistence	Pressure	Interviews	offtakeN	NS	BRA	-0.189029263	1.287607
1153	Castilho et al. 2019	Hunting of mammal species in protected areas of the southern Bahian Atlantic Forest, Brazil	1	80	2017	Brazil	NA	0.76	13.5	Brachyteles hypoxanthus	mammal	mammal	Refúgio De Vida Silvestre De Una	RefÃgioDeVidaSilvestreDeUna	III	medium	Eastern South America	poaching	Impact	South America	landscape	subsistence	Pressure	Interviews	offtakeN	NS	BRA	-0.189029263	1.287607
1154	Castilho et al. 2019	Hunting of mammal species in protected areas of the southern Bahian Atlantic Forest, Brazil	1	80	2017	Brazil	NA	0.76	45.36	Priodontes maximus	mammal	mammal	Refúgio De Vida Silvestre De Una	RefÃgioDeVidaSilvestreDeUna	III	medium	Eastern South America	poaching	Impact	South America	landscape	subsistence	Pressure	Interviews	offtakeN	NS	BRA	-0.189029263	1.287607
1155	Castilho et al. 2019	Hunting of mammal species in protected areas of the southern Bahian Atlantic Forest, Brazil	1	80	2017	Brazil	NA	0.76	16.63	Mazama gouazoubira	mammal	mammal	Refúgio De Vida Silvestre De Una	RefÃgioDeVidaSilvestreDeUna	III	medium	Eastern South America	poaching	Impact	South America	landscape	subsistence	Pressure	Interviews	offtakeN	NS	BRA	-0.189029263	1.287607
1156	Castilho et al. 2019	Hunting of mammal species in protected areas of the southern Bahian Atlantic Forest, Brazil	1	80	2017	Brazil	NA	0.76	2.5	Dasyprocta leporina	mammal	mammal	Refúgio De Vida Silvestre De Una	RefÃgioDeVidaSilvestreDeUna	III	medium	Eastern South America	poaching	Impact	South America	landscape	subsistence	Pressure	Interviews	offtakeN	NS	BRA	-0.189029263	1.287607
1157	Castilho et al. 2019	Hunting of mammal species in protected areas of the southern Bahian Atlantic Forest, Brazil	1	80	2017	Brazil	NA	0.76	4.335	Bradypus torquatus	mammal	mammal	Refúgio De Vida Silvestre De Una	RefÃgioDeVidaSilvestreDeUna	III	medium	Eastern South America	poaching	Impact	South America	landscape	subsistence	Pressure	Interviews	offtakeN	NS	BRA	-0.189029263	1.287607
1158	Castilho et al. 2019	Hunting of mammal species in protected areas of the southern Bahian Atlantic Forest, Brazil	1	80	2017	Brazil	NA	0.76	5.52	Tamandua tetradactyla	mammal	mammal	Refúgio De Vida Silvestre De Una	RefÃgioDeVidaSilvestreDeUna	III	medium	Eastern South America	poaching	Impact	South America	landscape	subsistence	Pressure	Interviews	offtakeN	NS	BRA	-0.189029263	1.287607
1159	Castilho et al. 2019	Hunting of mammal species in protected areas of the southern Bahian Atlantic Forest, Brazil	1	80	2017	Brazil	NA	0.76	51.6	Puma concolor	mammal	mammal	Refúgio De Vida Silvestre De Una	RefÃgioDeVidaSilvestreDeUna	III	medium	Eastern South America	poaching	Impact	South America	landscape	subsistence	Pressure	Interviews	offtakeN	NS	BRA	-0.189029263	1.287607
1160	Castilho et al. 2019	Hunting of mammal species in protected areas of the southern Bahian Atlantic Forest, Brazil	1	80	2017	Brazil	NA	0.76	2.125	Potos flavus	mammal	mammal	Refúgio De Vida Silvestre De Una	RefÃgioDeVidaSilvestreDeUna	III	medium	Eastern South America	poaching	Impact	South America	landscape	subsistence	Pressure	Interviews	offtakeN	NS	BRA	-0.189029263	1.287607
1161	Castilho et al. 2019	Hunting of mammal species in protected areas of the southern Bahian Atlantic Forest, Brazil	1	80	2017	Brazil	NA	0.76	2.5	Sapajus xanthosternos	mammal	mammal	Refúgio De Vida Silvestre De Una	RefÃgioDeVidaSilvestreDeUna	III	medium	Eastern South America	poaching	Impact	South America	landscape	subsistence	Pressure	Interviews	offtakeN	NS	BRA	-0.189029263	1.287607
1162	Castilho et al. 2019	Hunting of mammal species in protected areas of the southern Bahian Atlantic Forest, Brazil	1	80	2017	Brazil	NA	0.76	8.17	Cuniculus paca	mammal	mammal	Refúgio De Vida Silvestre De Una	RefÃgioDeVidaSilvestreDeUna	III	medium	Eastern South America	poaching	Impact	South America	landscape	subsistence	Pressure	Interviews	offtakeN	NS	BRA	-0.189029263	1.287607
1163	Castilho et al. 2019	Hunting of mammal species in protected areas of the southern Bahian Atlantic Forest, Brazil	1	80	2017	Brazil	NA	0.76	0.7	Leontopithecus chrysomelas	mammal	mammal	Refúgio De Vida Silvestre De Una	RefÃgioDeVidaSilvestreDeUna	Ia	high	Eastern South America	poaching	Impact	South America	landscape	subsistence	Pressure	Interviews	offtakeN	S	BRA	-0.189029263	1.287607
1164	Castilho et al. 2019	Hunting of mammal species in protected areas of the southern Bahian Atlantic Forest, Brazil	1	80	2017	Brazil	NA	0.76	1.164	Didelphis aurita	mammal	mammal	Refúgio De Vida Silvestre De Una	RefÃgioDeVidaSilvestreDeUna	Ia	high	Eastern South America	poaching	Impact	South America	landscape	subsistence	Pressure	Interviews	offtakeN	S	BRA	-0.189029263	1.287607
1165	Castilho et al. 2019	Hunting of mammal species in protected areas of the southern Bahian Atlantic Forest, Brazil	1	80	2017	Brazil	NA	0.76	0.85	Callicebus melanochir	mammal	mammal	Refúgio De Vida Silvestre De Una	RefÃgioDeVidaSilvestreDeUna	Ia	high	Eastern South America	poaching	Impact	South America	landscape	subsistence	Pressure	Interviews	offtakeN	S	BRA	-0.189029263	1.287607
1166	Castilho et al. 2019	Hunting of mammal species in protected areas of the southern Bahian Atlantic Forest, Brazil	1	80	2017	Brazil	NA	0.76	5.188	Alouatta guariba guariba	mammal	mammal	Refúgio De Vida Silvestre De Una	RefÃgioDeVidaSilvestreDeUna	Ia	high	Eastern South America	poaching	Impact	South America	landscape	subsistence	Pressure	Interviews	offtakeN	S	BRA	-0.189029263	1.287607
1167	Castilho et al. 2019	Hunting of mammal species in protected areas of the southern Bahian Atlantic Forest, Brazil	1	80	2017	Brazil	NA	0.76	0.51899	Callistomys pictus	mammal	mammal	Refúgio De Vida Silvestre De Una	RefÃgioDeVidaSilvestreDeUna	Ia	high	Eastern South America	poaching	Impact	South America	landscape	subsistence	Pressure	Interviews	offtakeN	S	BRA	-0.189029263	1.287607
1168	Castilho et al. 2019	Hunting of mammal species in protected areas of the southern Bahian Atlantic Forest, Brazil	0	80	2017	Brazil	NA	0.76	4.2	Dasypus novemcintus	mammal	mammal	Parque Nacional Da Serra Das Lontras	ParqueNacionalDaSerraDasLontras	Ia	high	Eastern South America	poaching	Impact	South America	landscape	subsistence	Pressure	Interviews	offtakeN	S	BRA	-0.189029263	1.287607
1169	Castilho et al. 2019	Hunting of mammal species in protected areas of the southern Bahian Atlantic Forest, Brazil	0	80	2017	Brazil	NA	0.76	4.8	Cabassous unicinctus	mammal	mammal	Parque Nacional Da Serra Das Lontras	ParqueNacionalDaSerraDasLontras	Ia	high	Eastern South America	poaching	Impact	South America	landscape	subsistence	Pressure	Interviews	offtakeN	S	BRA	-0.189029263	1.287607
1170	Castilho et al. 2019	Hunting of mammal species in protected areas of the southern Bahian Atlantic Forest, Brazil	0	80	2017	Brazil	NA	0.76	3.75	Callithrix kuhlii	mammal	mammal	Parque Nacional Da Serra Das Lontras	ParqueNacionalDaSerraDasLontras	Ia	high	Eastern South America	poaching	Impact	South America	landscape	subsistence	Pressure	Interviews	offtakeN	S	BRA	-0.189029263	1.287607
1171	Castilho et al. 2019	Hunting of mammal species in protected areas of the southern Bahian Atlantic Forest, Brazil	0	80	2017	Brazil	NA	0.76	49.04	Hydrochoerus hydrochaeris	mammal	mammal	Parque Nacional Da Serra Das Lontras	ParqueNacionalDaSerraDasLontras	Ia	high	Eastern South America	poaching	Impact	South America	landscape	subsistence	Pressure	Interviews	offtakeN	S	BRA	-0.189029263	1.287607
1172	Castilho et al. 2019	Hunting of mammal species in protected areas of the southern Bahian Atlantic Forest, Brazil	0	80	2017	Brazil	NA	0.76	5.24	Cerdocyon thous	mammal	mammal	Parque Nacional Da Serra Das Lontras	ParqueNacionalDaSerraDasLontras	Ia	high	Eastern South America	poaching	Impact	South America	landscape	subsistence	Pressure	Interviews	offtakeN	S	BRA	-0.189029263	1.287607
1173	Castilho et al. 2019	Hunting of mammal species in protected areas of the southern Bahian Atlantic Forest, Brazil	0	80	2017	Brazil	NA	0.76	3.79	Nasua nasua	mammal	mammal	Parque Nacional Da Serra Das Lontras	ParqueNacionalDaSerraDasLontras	Ia	high	Eastern South America	poaching	Impact	South America	landscape	subsistence	Pressure	Interviews	offtakeN	S	BRA	-0.189029263	1.287607
1174	Castilho et al. 2019	Hunting of mammal species in protected areas of the southern Bahian Atlantic Forest, Brazil	0	80	2017	Brazil	NA	0.76	4.2	Dasypus novemcintus	mammal	mammal	Refúgio De Vida Silvestre De Una	RefÃgioDeVidaSilvestreDeUna	Ia	high	Eastern South America	poaching	Impact	South America	landscape	subsistence	Pressure	Interviews	offtakeN	S	BRA	-0.189029263	1.287607
1175	Castilho et al. 2019	Hunting of mammal species in protected areas of the southern Bahian Atlantic Forest, Brazil	0	80	2017	Brazil	NA	0.76	4.8	Cabassous unicinctus	mammal	mammal	Refúgio De Vida Silvestre De Una	RefÃgioDeVidaSilvestreDeUna	Ia	high	Eastern South America	poaching	Impact	South America	landscape	subsistence	Pressure	Interviews	offtakeN	S	BRA	-0.189029263	1.287607
1176	Castilho et al. 2019	Hunting of mammal species in protected areas of the southern Bahian Atlantic Forest, Brazil	0	80	2017	Brazil	NA	0.76	3.75	Callithrix kuhlii	mammal	mammal	Refúgio De Vida Silvestre De Una	RefÃgioDeVidaSilvestreDeUna	Ia	high	Eastern South America	poaching	Impact	South America	landscape	subsistence	Pressure	Interviews	offtakeN	S	BRA	-0.189029263	1.287607
1177	Castilho et al. 2019	Hunting of mammal species in protected areas of the southern Bahian Atlantic Forest, Brazil	0	80	2017	Brazil	NA	0.76	49.04	Hydrochoerus hydrochaeris	mammal	mammal	Refúgio De Vida Silvestre De Una	RefÃgioDeVidaSilvestreDeUna	Ia	high	Eastern South America	poaching	Impact	South America	landscape	subsistence	Pressure	Interviews	offtakeN	S	BRA	-0.189029263	1.287607
1178	Castilho et al. 2019	Hunting of mammal species in protected areas of the southern Bahian Atlantic Forest, Brazil	0	80	2017	Brazil	NA	0.76	5.24	Cerdocyon thous	mammal	mammal	Refúgio De Vida Silvestre De Una	RefÃgioDeVidaSilvestreDeUna	Ia	high	Eastern South America	poaching	Impact	South America	landscape	subsistence	Pressure	Interviews	offtakeN	S	BRA	-0.189029263	1.287607
1179	Castilho et al. 2019	Hunting of mammal species in protected areas of the southern Bahian Atlantic Forest, Brazil	0	80	2017	Brazil	NA	0.76	3.79	Nasua nasua	mammal	mammal	Refúgio De Vida Silvestre De Una	RefÃgioDeVidaSilvestreDeUna	Ia	high	Eastern South America	poaching	Impact	South America	landscape	subsistence	Pressure	Interviews	offtakeN	S	BRA	-0.189029263	1.287607
1180	Castilho et al. 2019	Hunting of mammal species in protected areas of the southern Bahian Atlantic Forest, Brazil	0	80	2017	Brazil	NA	0.76	4.2	Dasypus novemcintus	mammal	mammal	Reserva Biológica De Una	ReservaBiolÃ³gicaDeUna	Ia	high	Eastern South America	poaching	Impact	South America	landscape	subsistence	Pressure	Interviews	offtakeN	S	BRA	-0.189029263	1.287607
1181	Castilho et al. 2019	Hunting of mammal species in protected areas of the southern Bahian Atlantic Forest, Brazil	0	80	2017	Brazil	NA	0.76	4.8	Cabassous unicinctus	mammal	mammal	Reserva Biológica De Una	ReservaBiolÃ³gicaDeUna	Ia	high	Eastern South America	poaching	Impact	South America	landscape	subsistence	Pressure	Interviews	offtakeN	S	BRA	-0.189029263	1.287607
1182	Castilho et al. 2019	Hunting of mammal species in protected areas of the southern Bahian Atlantic Forest, Brazil	0	80	2017	Brazil	NA	0.76	3.75	Callithrix kuhlii	mammal	mammal	Reserva Biológica De Una	ReservaBiolÃ³gicaDeUna	Ia	high	Eastern South America	poaching	Impact	South America	landscape	subsistence	Pressure	Interviews	offtakeN	S	BRA	-0.189029263	1.287607
1183	Castilho et al. 2019	Hunting of mammal species in protected areas of the southern Bahian Atlantic Forest, Brazil	0	80	2017	Brazil	NA	0.76	49.04	Hydrochoerus hydrochaeris	mammal	mammal	Reserva Biológica De Una	ReservaBiolÃ³gicaDeUna	Ia	high	Eastern South America	poaching	Impact	South America	landscape	subsistence	Pressure	Interviews	offtakeN	S	BRA	-0.189029263	1.287607
1184	Castilho et al. 2019	Hunting of mammal species in protected areas of the southern Bahian Atlantic Forest, Brazil	0	80	2017	Brazil	NA	0.76	5.24	Cerdocyon thous	mammal	mammal	Reserva Biológica De Una	ReservaBiolÃ³gicaDeUna	Ia	high	Eastern South America	poaching	Impact	South America	landscape	subsistence	Pressure	Interviews	offtakeN	S	BRA	-0.189029263	1.287607
1185	Castilho et al. 2019	Hunting of mammal species in protected areas of the southern Bahian Atlantic Forest, Brazil	0	80	2017	Brazil	NA	0.76	3.79	Nasua nasua	mammal	mammal	Reserva Biológica De Una	ReservaBiolÃ³gicaDeUna	Ia	high	Eastern South America	poaching	Impact	South America	landscape	subsistence	Pressure	Interviews	offtakeN	S	BRA	-0.189029263	1.287607
1186	Borgerson 2015	The Effects of Illegal Hunting and Habitat on Two Sympatric Endangered Primates	1	81	2015	Madagascar	South	0.514	3.6	Varecia rubra	mammal	mammal	Masoala National Park	Masoala	II	high	Madagascar	Habitat loss	Impact	Africa	local	subsistence	Pressure	Interv-anicount	poplN	S	MDG	0	1.23124274
1187	Borgerson 2015	The Effects of Illegal Hunting and Habitat on Two Sympatric Endangered Primates	1	81	2015	Madagascar	South	0.514	1.92	Eulemur albifrons	mammal	mammal	Masoala National Park	Masoala	II	high	Madagascar	poaching	Impact	Africa	local	subsistence	Pressure	Interv-anicount	poplN	S	MDG	0	1.23124274
1188	Baamrane et al. 2013	Demographic decline of the last surviving Moroccan dorcas gazelles Gazella dorcas massaesyla in M'Sabih Talaa Reserve, Morocco	1	65	2013	Morocco	North	0.646	16.5	Gazella dorcas massaesyla	mammal	mammal	M'Sabih Talaa Natural Park	MSabihTalaa	VI	low	North Africa	poaching and habitat loss	Impact	Africa	local	subsistence	Pressure	Animal count	poplN	NS	MAR	0.620004605	-0.921427646
